# Supplementary material for: Clonal dynamics of haematopoiesis across the human lifespan
Source: Nature. 2022 Jun 1;606(7913):343–50. doi: 10.1038/s41586-022-04786-y (PMC9177428; doi:10.1038/s41586-022-04786-y)
Supplement: Supplementary file 4 — HTMLs of notebooks outlining key statistical analyses presented in the manuscript, including analysis of phylogenetic trees. [file 41586_2022_4786_MOESM4_ESM.zip]

Archive with 142 entries (138 files):
- Supplementary_code/
- __MACOSX/._Supplementary_code
- Supplementary_code/SNV_indel_analysis/
- __MACOSX/Supplementary_code/._SNV_indel_analysis
- Supplementary_code/.DS_Store
- __MACOSX/Supplementary_code/._.DS_Store
- Supplementary_code/Phylogeny_analysis/
- __MACOSX/Supplementary_code/._Phylogeny_analysis
- Supplementary_code/Other_analysis/
- __MACOSX/Supplementary_code/._Other_analysis
- Supplementary_code/SNV_indel_analysis/KX008_vaf_plots.pdf
- __MACOSX/Supplementary_code/SNV_indel_analysis/._KX008_vaf_plots.pdf
- Supplementary_code/SNV_indel_analysis/CB001_subs_cut_analysis.html
- __MACOSX/Supplementary_code/SNV_indel_analysis/._CB001_subs_cut_analysis.html
- Supplementary_code/SNV_indel_analysis/AX001_sample_vaf_plots.pdf
- __MACOSX/Supplementary_code/SNV_indel_analysis/._AX001_sample_vaf_plots.pdf
- Supplementary_code/SNV_indel_analysis/CB001_analysis.html
- __MACOSX/Supplementary_code/SNV_indel_analysis/._CB001_analysis.html
- Supplementary_code/SNV_indel_analysis/KX007_subs_cut_analysis.html
- __MACOSX/Supplementary_code/SNV_indel_analysis/._KX007_subs_cut_analysis.html
- Supplementary_code/SNV_indel_analysis/CB002_sample_vaf_plots.pdf
- __MACOSX/Supplementary_code/SNV_indel_analysis/._CB002_sample_vaf_plots.pdf
- Supplementary_code/SNV_indel_analysis/AX001_analysis.html
- __MACOSX/Supplementary_code/SNV_indel_analysis/._AX001_analysis.html
- Supplementary_code/SNV_indel_analysis/KX004_subs_cut_analysis.html
- __MACOSX/Supplementary_code/SNV_indel_analysis/._KX004_subs_cut_analysis.html
- Supplementary_code/SNV_indel_analysis/KX008_sample_vaf_plots.pdf
- __MACOSX/Supplementary_code/SNV_indel_analysis/._KX008_sample_vaf_plots.pdf
- Supplementary_code/SNV_indel_analysis/AX001_subs_cut_analysis.html
- __MACOSX/Supplementary_code/SNV_indel_analysis/._AX001_subs_cut_analysis.html
- Supplementary_code/SNV_indel_analysis/KX007_sample_vaf_plots.pdf
- __MACOSX/Supplementary_code/SNV_indel_analysis/._KX007_sample_vaf_plots.pdf
- Supplementary_code/SNV_indel_analysis/SX001_vaf_plots.pdf
- __MACOSX/Supplementary_code/SNV_indel_analysis/._SX001_vaf_plots.pdf
- Supplementary_code/SNV_indel_analysis/KX002_sample_vaf_plots.pdf
- __MACOSX/Supplementary_code/SNV_indel_analysis/._KX002_sample_vaf_plots.pdf
- Supplementary_code/SNV_indel_analysis/KX003_subs_cut_analysis.html
- __MACOSX/Supplementary_code/SNV_indel_analysis/._KX003_subs_cut_analysis.html
- Supplementary_code/SNV_indel_analysis/CB002_analysis.html
- __MACOSX/Supplementary_code/SNV_indel_analysis/._CB002_analysis.html
- Supplementary_code/SNV_indel_analysis/CB002_subs_cut_analysis.html
- __MACOSX/Supplementary_code/SNV_indel_analysis/._CB002_subs_cut_analysis.html
- Supplementary_code/SNV_indel_analysis/KX002_subs_cut_analysis.html
- __MACOSX/Supplementary_code/SNV_indel_analysis/._KX002_subs_cut_analysis.html
- Supplementary_code/SNV_indel_analysis/KX008_subs_cut_analysis.html
- __MACOSX/Supplementary_code/SNV_indel_analysis/._KX008_subs_cut_analysis.html
- Supplementary_code/SNV_indel_analysis/KX001_vaf_plots.pdf
- __MACOSX/Supplementary_code/SNV_indel_analysis/._KX001_vaf_plots.pdf
- Supplementary_code/SNV_indel_analysis/KX004_analysis.html
- __MACOSX/Supplementary_code/SNV_indel_analysis/._KX004_analysis.html
- Supplementary_code/SNV_indel_analysis/KX003_analysis.html
- __MACOSX/Supplementary_code/SNV_indel_analysis/._KX003_analysis.html
- Supplementary_code/SNV_indel_analysis/KX007_analysis.html
- __MACOSX/Supplementary_code/SNV_indel_analysis/._KX007_analysis.html
- Supplementary_code/SNV_indel_analysis/KX003_sample_vaf_plots.pdf
- __MACOSX/Supplementary_code/SNV_indel_analysis/._KX003_sample_vaf_plots.pdf
- Supplementary_code/SNV_indel_analysis/KX001_subs_cut_analysis.html
- __MACOSX/Supplementary_code/SNV_indel_analysis/._KX001_subs_cut_analysis.html
- Supplementary_code/SNV_indel_analysis/KX002_vaf_plots.pdf
- __MACOSX/Supplementary_code/SNV_indel_analysis/._KX002_vaf_plots.pdf
- Supplementary_code/SNV_indel_analysis/KX002_analysis.html
- __MACOSX/Supplementary_code/SNV_indel_analysis/._KX002_analysis.html
- Supplementary_code/SNV_indel_analysis/KX003_vaf_plots.pdf
- __MACOSX/Supplementary_code/SNV_indel_analysis/._KX003_vaf_plots.pdf
- Supplementary_code/SNV_indel_analysis/KX007_vaf_plots.pdf
- __MACOSX/Supplementary_code/SNV_indel_analysis/._KX007_vaf_plots.pdf
- Supplementary_code/SNV_indel_analysis/XX_subs_analysis.html
- __MACOSX/Supplementary_code/SNV_indel_analysis/._XX_subs_analysis.html
- Supplementary_code/SNV_indel_analysis/KX004_vaf_plots.pdf
- __MACOSX/Supplementary_code/SNV_indel_analysis/._KX004_vaf_plots.pdf
- Supplementary_code/SNV_indel_analysis/KX001_analysis.html
- __MACOSX/Supplementary_code/SNV_indel_analysis/._KX001_analysis.html
- Supplementary_code/SNV_indel_analysis/SX001_analysis.html
- __MACOSX/Supplementary_code/SNV_indel_analysis/._SX001_analysis.html
- Supplementary_code/SNV_indel_analysis/SX001_subs_cut_analysis.html
- __MACOSX/Supplementary_code/SNV_indel_analysis/._SX001_subs_cut_analysis.html
- Supplementary_code/SNV_indel_analysis/KX001_sample_vaf_plots.pdf
- __MACOSX/Supplementary_code/SNV_indel_analysis/._KX001_sample_vaf_plots.pdf
- Supplementary_code/SNV_indel_analysis/KX004_sample_vaf_plots.pdf
- __MACOSX/Supplementary_code/SNV_indel_analysis/._KX004_sample_vaf_plots.pdf
- Supplementary_code/SNV_indel_analysis/CB002_vaf_plots.pdf
- __MACOSX/Supplementary_code/SNV_indel_analysis/._CB002_vaf_plots.pdf
- Supplementary_code/SNV_indel_analysis/AX001_vaf_plots.pdf
- __MACOSX/Supplementary_code/SNV_indel_analysis/._AX001_vaf_plots.pdf
- Supplementary_code/SNV_indel_analysis/CB001_sample_vaf_plots.pdf
- __MACOSX/Supplementary_code/SNV_indel_analysis/._CB001_sample_vaf_plots.pdf
- Supplementary_code/SNV_indel_analysis/KX008_analysis.html
- __MACOSX/Supplementary_code/SNV_indel_analysis/._KX008_analysis.html
- Supplementary_code/SNV_indel_analysis/SX001_sample_vaf_plots.pdf
- __MACOSX/Supplementary_code/SNV_indel_analysis/._SX001_sample_vaf_plots.pdf
- Supplementary_code/SNV_indel_analysis/CB001_vaf_plots.pdf
- __MACOSX/Supplementary_code/SNV_indel_analysis/._CB001_vaf_plots.pdf
- Supplementary_code/Phylogeny_analysis/.DS_Store
- __MACOSX/Supplementary_code/Phylogeny_analysis/._.DS_Store
- Supplementary_code/Phylogeny_analysis/KX002_phylogeny_analysis.html
- __MACOSX/Supplementary_code/Phylogeny_analysis/._KX002_phylogeny_analysis.html
- Supplementary_code/Phylogeny_analysis/KX001_phylogeny_analysis.html
- __MACOSX/Supplementary_code/Phylogeny_analysis/._KX001_phylogeny_analysis.html
- Supplementary_code/Phylogeny_analysis/AX001_phylogeny_analysis.html
- __MACOSX/Supplementary_code/Phylogeny_analysis/._AX001_phylogeny_analysis.html
- Supplementary_code/Phylogeny_analysis/SX001_phylogeny_analysis.html
- __MACOSX/Supplementary_code/Phylogeny_analysis/._SX001_phylogeny_analysis.html
- Supplementary_code/Phylogeny_analysis/KX003_phylogeny_analysis.html
- __MACOSX/Supplementary_code/Phylogeny_analysis/._KX003_phylogeny_analysis.html
- Supplementary_code/Phylogeny_analysis/KX008_phylogeny_analysis.html
- __MACOSX/Supplementary_code/Phylogeny_analysis/._KX008_phylogeny_analysis.html
- Supplementary_code/Phylogeny_analysis/KX007_phylogeny_analysis.html
- __MACOSX/Supplementary_code/Phylogeny_analysis/._KX007_phylogeny_analysis.html
- Supplementary_code/Phylogeny_analysis/KX004_phylogeny_analysis.html
- __MACOSX/Supplementary_code/Phylogeny_analysis/._KX004_phylogeny_analysis.html
- Supplementary_code/Other_analysis/estimating_driver_acquisition_rate.html
- __MACOSX/Supplementary_code/Other_analysis/._estimating_driver_acquisition_rate.html
- Supplementary_code/Other_analysis/shannon_diversity.html
- __MACOSX/Supplementary_code/Other_analysis/._shannon_diversity.html
- Supplementary_code/Other_analysis/estimating_driver_acquisition-rate.html
- __MACOSX/Supplementary_code/Other_analysis/._estimating_driver_acquisition-rate.html
- Supplementary_code/Other_analysis/Summary_CN_SV_final.html
- __MACOSX/Supplementary_code/Other_analysis/._Summary_CN_SV_final.html
- Supplementary_code/Other_analysis/summary_CN_SV.html
- __MACOSX/Supplementary_code/Other_analysis/._summary_CN_SV.html
- Supplementary_code/Other_analysis/all_DNDScv_final.html
- __MACOSX/Supplementary_code/Other_analysis/._all_DNDScv_final.html
- Supplementary_code/Other_analysis/phylofit_summary.html
- __MACOSX/Supplementary_code/Other_analysis/._phylofit_summary.html
- Supplementary_code/Other_analysis/gamma_distribution_info.html
- __MACOSX/Supplementary_code/Other_analysis/._gamma_distribution_info.html
- Supplementary_code/Other_analysis/Summary_telomere_mutation_all.html
- __MACOSX/Supplementary_code/Other_analysis/._Summary_telomere_mutation_all.html
- Supplementary_code/Other_analysis/loss_of_Y_simulations.html
- __MACOSX/Supplementary_code/Other_analysis/._loss_of_Y_simulations.html
- Supplementary_code/Other_analysis/driver_modelling_parameter_estimates_PPC.html
- __MACOSX/Supplementary_code/Other_analysis/._driver_modelling_parameter_estimates_PPC.html
- Supplementary_code/Other_analysis/lolliplots.html
- __MACOSX/Supplementary_code/Other_analysis/._lolliplots.html
- Supplementary_code/Other_analysis/Loss_of_Y_simulations(1).html
- __MACOSX/Supplementary_code/Other_analysis/._Loss_of_Y_simulations(1).html
- Supplementary_code/Other_analysis/Lolliplots(1).html
- __MACOSX/Supplementary_code/Other_analysis/._Lolliplots(1).html
- Supplementary_code/Other_analysis/summary_telomere_mutation.html
- __MACOSX/Supplementary_code/Other_analysis/._summary_telomere_mutation.html
- Supplementary_code/Other_analysis/estimating_N.html
- __MACOSX/Supplementary_code/Other_analysis/._estimating_N.html
