# Supplementary material for: Clonal dynamics of haematopoiesis across the human lifespan
Source: Nature. 2022 Jun 1;606(7913):343–50. doi: 10.1038/s41586-022-04786-y (PMC9177428; doi:10.1038/s41586-022-04786-y)
Supplement: Supplementary file 6 — Details of antibodies used for flow cytometry in the study. [file 41586_2022_4786_MOESM6_ESM.xlsx]

## Sheet: Sheet1
Supplementary Table S2. Details of antibodies used for flow cytometry in the study.
Marker	Fluorochrome	Manufacter	Catalogue Number	Clone	Dilution	Lot number	Citation	Additonal details
CD3	FITC	BD	555339	HIT3a	1 in 500	Not available	Beverley PC et al. Eur J Immunol. 1981; 11(4):329-334.	See manufacturers website
CD90	PE	Biolgend	328110	5E10	1 in 50	Not available	Adutler-Lieber S, et al. 2013. J Cardiovasc Pharmacol Therap. 18:78.	See manufacturers website
CD49f	PECy5	BD	551129	GoH3	1 in 100	Not available	Aumailley et al. Exp Cell Res. 1990; 188(1):55-60.	See manufacturers website
CD19	A700	Biolgend	302226	HIB19	1 in 300	Not available	Boyle M, et al. 2015. J Infect Dis. 212: 416-425.	See manufacturers website
CD34	APCCy7	Biolgend	343514	581	1 in 100	Not available	Bigley V, et al. 2011. J Exp Med. 208:227.	See manufacturers website
Zombie	Aqua	Biolgend	423101	NA	1 in 2000	Not available	Berg J, et al. 2013. J Exp Med. 210:2803.	See manufacturers website
CD38	PECy7	Biolgend	303516	HIT2	1 in 100	Not available	Chaimowitz N, et al. 2011. J Immunol. 187:5114.	See manufacturers website
CD45RA	BV421	Biolgend	304130	HI100	1 in 100	Not available	Causi E, et al. 2015. PLoS One. 10: 0136717.	See manufacturers website
