# Supplementary material for: Clonal dynamics of haematopoiesis across the human lifespan
Source: Nature. 2022 Jun 1;606(7913):343–50. doi: 10.1038/s41586-022-04786-y (PMC9177428; doi:10.1038/s41586-022-04786-y)
Supplement: Supplementary file 9 — Variants identified in known myeloid genes in the dataset. [file 41586_2022_4786_MOESM9_ESM.xlsx]

## Sheet: Sheet1
Supplementary Table S5. Variants identified in known myeloid genes in the dataset.
mut_ref	Chrom	Pos	Ref	Alt	Mut_type	node	Gene	Transcript	RNA	CDS	Protein	Type	SO_codes	variant_ID	Donor
1-27106333-G-A	1	27106333	G	A	SNV	229	ARID1A	CCDS285.1	r.6315g>a	c.5944G>A	p.V1982I	protein_coding:exon:CDS:substitution:codon_variant:non_synonymous_codon	SO:0000010:SO:0000147:SO:0000316:SO:1000002:SO:0001581:SO:0001583	ARID1A p.V1982I	KX001
11-85977164-A-G	11	85977164	A	G	SNV	296	EED	CCDS8273.1	r.1452a>g	c.766A>G	p.M256V	protein_coding:exon:CDS:substitution:codon_variant:non_synonymous_codon	SO:0000010:SO:0000147:SO:0000316:SO:1000002:SO:0001581:SO:0001583	EED p.M256V	KX001
17-40489601-T-C	17	40489601	T	C	SNV	262	STAT3	CCDS32656.1	r.962a>g	c.649A>G	p.I217V	protein_coding:exon:CDS:substitution:codon_variant:non_synonymous_codon	SO:0000010:SO:0000147:SO:0000316:SO:1000002:SO:0001581:SO:0001583	STAT3 p.I217V	KX001
2-25464537-C-T	2	25464537	C	T	SNV	270	DNMT3A	CCDS33157.1	r.2314g>a	c.1976G>A	p.R659H	protein_coding:exon:CDS:substitution:codon_variant:non_synonymous_codon	SO:0000010:SO:0000147:SO:0000316:SO:1000002:SO:0001581:SO:0001583	DNMT3A p.R659H	KX001
5-1268635-C-T	5	1268635	C	T	SNV	47	TERT	CCDS3861.2	r.2640g>a	c.2582G>A	p.G861E	protein_coding:exon:CDS:substitution:codon_variant:non_synonymous_codon	SO:0000010:SO:0000147:SO:0000316:SO:1000002:SO:0001581:SO:0001583	TERT p.G861E	KX001
7-55229267-C-T	7	55229267	C	T	SNV	248	EGFR	CCDS5514.1	r.1751c>u	c.1574C>T	p.S525F	protein_coding:exon:CDS:substitution:codon_variant:non_synonymous_codon	SO:0000010:SO:0000147:SO:0000316:SO:1000002:SO:0001581:SO:0001583	EGFR p.S525F	KX001
X-44969397-A-T	X	44969397	A	T	SNV	34	KDM6A	CCDS14265.1	r.4120a>u	c.4079A>T	p.D1360V	protein_coding:exon:CDS:substitution:codon_variant:non_synonymous_codon	SO:0000010:SO:0000147:SO:0000316:SO:1000002:SO:0001581:SO:0001583	KDM6A p.D1360V	KX001
11-32438046-C-T	11	32438046	C	T	SNV	230	WT1	CCDS7878.2	r.1276g>a	c.991G>A	p.G331R	protein_coding:exon:CDS:substitution:codon_variant:non_synonymous_codon	SO:0000010:SO:0000147:SO:0000316:SO:1000002:SO:0001581:SO:0001583	WT1 p.G331R	KX002
12-111885281-T-C	12	111885281	T	C	SNV	232	SH2B3	CCDS9153.1	r.1526u>c	c.1169T>C	p.L390P	protein_coding:exon:CDS:substitution:codon_variant:non_synonymous_codon	SO:0000010:SO:0000147:SO:0000316:SO:1000002:SO:0001581:SO:0001583	SH2B3 p.L390P	KX002
12-12037427-G-A	12	12037427	G	A	SNV	354	ETV6	CCDS8643.1	r.1332g>a	c.1058G>A	p.R353Q	protein_coding:exon:CDS:substitution:codon_variant:non_synonymous_codon	SO:0000010:SO:0000147:SO:0000316:SO:1000002:SO:0001581:SO:0001583	ETV6 p.R353Q	KX002
17-29661946-G-A	17	29661946	G	A	SNV	310	NF1	CCDS42292.1	r.6286g>a	c.5903G>A	p.R1968Q	protein_coding:exon:CDS:substitution:codon_variant:non_synonymous_codon	SO:0000010:SO:0000147:SO:0000316:SO:1000002:SO:0001581:SO:0001583	NF1 p.R1968Q	KX002
20-31017866-G-A	20	31017866	G	A	SNV	351	ASXL1	CCDS13201.1	r.1142+10g>a	c.718+10G>A	p.?	protein_coding:CDS:extended_intronic_splice_region:substitution:extended_intronic_splice_region_variant:transcript_variant	SO:0000010:SO:0000316:SO:0001996:SO:1000002:SO:0001995:SO:0001576	ASXL1 p.?	KX002
20-31384652-G-C	20	31384652	G	C	SNV	187	DNMT3B	CCDS13205.1	r.1675g>c	c.1354G>C	p.G452R	protein_coding:exon:CDS:substitution:codon_variant:non_synonymous_codon	SO:0000010:SO:0000147:SO:0000316:SO:1000002:SO:0001581:SO:0001583	DNMT3B p.G452R	KX002
22-29121350-C-T	22	29121350	C	T	SNV	204	CHEK2	CCDS33629.1	r.530g>a	c.454G>A	p.V152M	protein_coding:exon:CDS:substitution:codon_variant:non_synonymous_codon	SO:0000010:SO:0000147:SO:0000316:SO:1000002:SO:0001581:SO:0001583	CHEK2 p.V152M	KX002
2-25463579-G-T	2	25463579	G	T	SNV	134	DNMT3A	CCDS33157.1	r.2441c>a	c.2103C>A	p.F701L	protein_coding:exon:CDS:substitution:codon_variant:non_synonymous_codon	SO:0000010:SO:0000147:SO:0000316:SO:1000002:SO:0001581:SO:0001583	DNMT3A p.F701L	KX002
5-1294466-C-T	5	1294466	C	T	SNV	235	TERT	CCDS3861.2	r.593g>a	c.535G>A	p.G179S	protein_coding:exon:CDS:substitution:codon_variant:non_synonymous_codon	SO:0000010:SO:0000147:SO:0000316:SO:1000002:SO:0001581:SO:0001583	TERT p.G179S	KX002
9-139412199-C-T	9	139412199	C	T	SNV	184	NOTCH1	CCDS43905.1	r.1517+5g>a	c.1441+5G>A	p.?	protein_coding:CDS:extended_cis_splice_site:substitution:splice_site_variant:transcript_variant	SO:0000010:SO:0000316:SO:0001993:SO:1000002:SO:0001629:SO:0001576	NOTCH1 p.?	KX002
9-5081728-A-T	9	5081728	A	T	SNV	259	JAK2	CCDS6457.1	r.2932a>u	c.2438A>T	p.Y813F	protein_coding:exon:CDS:substitution:codon_variant:non_synonymous_codon	SO:0000010:SO:0000147:SO:0000316:SO:1000002:SO:0001581:SO:0001583	JAK2 p.Y813F	KX002
11-119144721-C-G	11	119144721	C	G	SNV	267	CBL	CCDS8418.1	r.1110c>g	c.734C>G	p.T245S	protein_coding:exon:CDS:substitution:codon_variant:non_synonymous_codon	SO:0000010:SO:0000147:SO:0000316:SO:1000002:SO:0001581:SO:0001583	CBL p.T245S	SX001
12-46243933-C-G	12	46243933	C	G	SNV	337	ARID2	CCDS31783.1	r.2199c>g	c.2027C>G	p.T676S	protein_coding:exon:CDS:substitution:codon_variant:non_synonymous_codon	SO:0000010:SO:0000147:SO:0000316:SO:1000002:SO:0001581:SO:0001583	ARID2 p.T676S	SX001
15-42021428-C-T	15	42021428	C	T	SNV	249	MGA	CCDS55959.1	r.3905c>u	c.3724C>T	p.R1242*	protein_coding:exon:CDS:substitution:codon_variant:stop_gained	SO:0000010:SO:0000147:SO:0000316:SO:1000002:SO:0001581:SO:0001587	MGA p.R1242*	SX001
19-13051394-A-G	19	13051394	A	G	SNV	111	CALR	CCDS12288.1	r.815a>g	c.742A>G	p.K248E	protein_coding:exon:CDS:substitution:codon_variant:non_synonymous_codon	SO:0000010:SO:0000147:SO:0000316:SO:1000002:SO:0001581:SO:0001583	CALR p.K248E	SX001
3-128204680-G-A	3	128204680	G	A	SNV	184	GATA2	CCDS3049.1	r.1093c>u	c.761C>T	p.P254L	protein_coding:exon:CDS:substitution:codon_variant:non_synonymous_codon	SO:0000010:SO:0000147:SO:0000316:SO:1000002:SO:0001581:SO:0001583	GATA2 p.P254L	SX001
3-47142956-C-G	3	47142956	C	G	SNV	306	SETD2	CCDS2749.2	r.5050g>c	c.5007G>C	p.Q1669H	protein_coding:exon:CDS:substitution:codon_variant:non_synonymous_codon	SO:0000010:SO:0000147:SO:0000316:SO:1000002:SO:0001581:SO:0001583	SETD2 p.Q1669H	SX001
3-49405981-C-T	3	49405981	C	T	SNV	334	RHOA	CCDS2795.1	r.542g>a	c.157G>A	p.V53I	protein_coding:exon:CDS:substitution:codon_variant:non_synonymous_codon	SO:0000010:SO:0000147:SO:0000316:SO:1000002:SO:0001581:SO:0001583	RHOA p.V53I	SX001
4-1961395-G-T	4	1961395	G	T	SNV	313	WHSC1	CCDS33940.1	r.3614g>u	c.3183G>T	p.Q1061H	protein_coding:exon:CDS:substitution:codon_variant:non_synonymous_codon	SO:0000010:SO:0000147:SO:0000316:SO:1000002:SO:0001581:SO:0001583	WHSC1 p.Q1061H	SX001
7-55240680-A-T	7	55240680	A	T	SNV	243	EGFR	CCDS5514.1	r.2101a>u	c.1924A>T	p.K642*	protein_coding:exon:CDS:substitution:codon_variant:stop_gained	SO:0000010:SO:0000147:SO:0000316:SO:1000002:SO:0001581:SO:0001587	EGFR p.K642*	SX001
9-133760723-C-T	9	133760723	C	T	SNV	230	ABL1	CCDS35165.1	r.3477c>u	c.3103C>T	p.R1035C	protein_coding:exon:CDS:substitution:codon_variant:non_synonymous_codon	SO:0000010:SO:0000147:SO:0000316:SO:1000002:SO:0001581:SO:0001583	ABL1 p.R1035C	SX001
9-139399780-C-T	9	139399780	C	T	SNV	152	NOTCH1	CCDS43905.1	r.4644g>a	c.4568G>A	p.R1523H	protein_coding:exon:CDS:substitution:codon_variant:non_synonymous_codon	SO:0000010:SO:0000147:SO:0000316:SO:1000002:SO:0001581:SO:0001583	NOTCH1 p.R1523H	SX001
X-44929380-C-T	X	44929380	C	T	SNV	213	KDM6A	CCDS14265.1	r.2521c>u	c.2480C>T	p.T827I	protein_coding:exon:CDS:substitution:codon_variant:non_synonymous_codon	SO:0000010:SO:0000147:SO:0000316:SO:1000002:SO:0001581:SO:0001583	KDM6A p.T827I	SX001
17-29586042-T-C	17	29586042	T	C	SNV	211	NF1	CCDS42292.1	r.4716-8u>c	c.4333-8T>C	p.?	protein_coding:CDS:extended_intronic_splice_region:substitution:extended_intronic_splice_region_variant:transcript_variant	SO:0000010:SO:0000316:SO:0001996:SO:1000002:SO:0001995:SO:0001576	NF1 p.?	AX001
19-13051093-C-T	19	13051093	C	T	SNV	155	CALR	CCDS12288.1	r.602c>u	c.529C>T	p.R177W	protein_coding:exon:CDS:substitution:codon_variant:non_synonymous_codon	SO:0000010:SO:0000147:SO:0000316:SO:1000002:SO:0001581:SO:0001583	CALR p.R177W	AX001
20-30956844-A-G	20	30956844	A	G	SNV	120	ASXL1	CCDS13201.1	r.594a>g	c.170A>G	p.N57S	protein_coding:exon:CDS:substitution:codon_variant:non_synonymous_codon	SO:0000010:SO:0000147:SO:0000316:SO:1000002:SO:0001581:SO:0001583	ASXL1 p.N57S	AX001
20-57430133-C-T	20	57430133	C	T	SNV	319	GNAS	CCDS46622.1	r.2365c>u	c.1813C>T	p.R605C	protein_coding:exon:CDS:substitution:codon_variant:non_synonymous_codon	SO:0000010:SO:0000147:SO:0000316:SO:1000002:SO:0001581:SO:0001583	GNAS p.R605C	AX001
22-29090061-G-A	22	29090061	G	A	SNV	326	CHEK2	CCDS33629.1	r.1625c>u	c.1549C>T	p.R517C	protein_coding:exon:CDS:substitution:codon_variant:non_synonymous_codon	SO:0000010:SO:0000147:SO:0000316:SO:1000002:SO:0001581:SO:0001583	CHEK2 p.R517C	AX001
3-47084108-T-C	3	47084108	T	C	SNV	26	SETD2	CCDS2749.2	r.7224a>g	c.7181A>G	p.N2394S	protein_coding:exon:CDS:substitution:codon_variant:non_synonymous_codon	SO:0000010:SO:0000147:SO:0000316:SO:1000002:SO:0001581:SO:0001583	SETD2 p.N2394S	AX001
5-1280370-G-A	5	1280370	G	A	SNV	17	TERT	CCDS3861.2	r.1911c>u	c.1853C>T	p.T618M	protein_coding:exon:CDS:substitution:codon_variant:non_synonymous_codon	SO:0000010:SO:0000147:SO:0000316:SO:1000002:SO:0001581:SO:0001583	TERT p.T618M	AX001
5-1293784-C-T	5	1293784	C	T	SNV	36	TERT	CCDS3861.2	r.1275g>a	c.1217G>A	p.G406E	protein_coding:exon:CDS:substitution:codon_variant:non_synonymous_codon	SO:0000010:SO:0000147:SO:0000316:SO:1000002:SO:0001581:SO:0001583	TERT p.G406E	AX001
7-55266520-A-G	7	55266520	A	G	SNV	235	EGFR	CCDS5514.1	r.2989a>g	c.2812A>G	p.I938V	protein_coding:exon:CDS:substitution:codon_variant:non_synonymous_codon	SO:0000010:SO:0000147:SO:0000316:SO:1000002:SO:0001581:SO:0001583	EGFR p.I938V	AX001
9-139390617-G-A	9	139390617	G	A	SNV	189	NOTCH1	CCDS43905.1	r.7650c>u	c.7574C>T	p.P2525L	protein_coding:exon:CDS:substitution:codon_variant:non_synonymous_codon	SO:0000010:SO:0000147:SO:0000316:SO:1000002:SO:0001581:SO:0001583	NOTCH1 p.P2525L	AX001
9-139402435-G-A	9	139402435	G	A	SNV	211	NOTCH1	CCDS43905.1	r.3558c>u	c.3482C>T	p.T1161M	protein_coding:exon:CDS:substitution:codon_variant:non_synonymous_codon	SO:0000010:SO:0000147:SO:0000316:SO:1000002:SO:0001581:SO:0001583	NOTCH1 p.T1161M	AX001
X-123171423-T-C	X	123171423	T	C	SNV	320	STAG2	CCDS43990.1	r.845u>c	c.335T>C	p.I112T	protein_coding:exon:CDS:substitution:codon_variant:non_synonymous_codon	SO:0000010:SO:0000147:SO:0000316:SO:1000002:SO:0001581:SO:0001583	STAG2 p.I112T	AX001
22-29106042-TG-T	22	29106042	TG	T	INDEL	290	CHEK2	CCDS33629.1	r.1002delC	c.926delC	p.P309fs*9	protein_coding:exon:CDS:deletion:frameshift_variant	SO:0000010:SO:0000147:SO:0000316:SO:0000159:SO:0001589	CHEK2 p.P309fs*9	AX001
1-120464925-G-C	1	120464925	G	C	SNV	281	NOTCH2	CCDS908.1	r.5367c>g	c.5147C>G	p.T1716S	protein_coding:exon:CDS:substitution:codon_variant:non_synonymous_codon	SO:0000010:SO:0000147:SO:0000316:SO:1000002:SO:0001581:SO:0001583	NOTCH2 p.T1716S	KX007
1-226259064-G-A	1	226259064	G	A	SNV	287	H3F3A	CCDS1550.1	r.670g>a	c.295G>A	p.A99T	protein_coding:exon:CDS:substitution:codon_variant:non_synonymous_codon	SO:0000010:SO:0000147:SO:0000316:SO:1000002:SO:0001581:SO:0001583	H3F3A p.A99T	KX007
11-85961377-C-T	11	85961377	C	T	SNV	77	EED	CCDS8273.1	r.840c>u	c.154C>T	p.R52C	protein_coding:exon:CDS:substitution:codon_variant:non_synonymous_codon	SO:0000010:SO:0000147:SO:0000316:SO:1000002:SO:0001581:SO:0001583	EED p.R52C	KX007
12-12022609-C-G	12	12022609	C	G	SNV	533	ETV6	CCDS8643.1	r.989c>g	c.715C>G	p.P239A	protein_coding:exon:CDS:substitution:codon_variant:non_synonymous_codon	SO:0000010:SO:0000147:SO:0000316:SO:1000002:SO:0001581:SO:0001583	ETV6 p.P239A	KX007
12-46123826-G-C	12	46123826	G	C	SNV	70	ARID2	CCDS31783.1	r.265-1g>c	c.93-1G>C	p.?	protein_coding:CDS:extended_cis_splice_site:substitution:splice_site_variant:transcript_variant	SO:0000010:SO:0000316:SO:0001993:SO:1000002:SO:0001629:SO:0001576	ARID2 p.?	KX007
12-46230641-C-G	12	46230641	C	G	SNV	297	ARID2	CCDS31783.1	r.1062c>g	c.890C>G	p.S297C	protein_coding:exon:CDS:substitution:codon_variant:non_synonymous_codon	SO:0000010:SO:0000147:SO:0000316:SO:1000002:SO:0001581:SO:0001583	ARID2 p.S297C	KX007
12-46243560-G-A	12	46243560	G	A	SNV	125	ARID2	CCDS31783.1	r.2084+1g>a	c.1912+1G>A	p.?	protein_coding:CDS:extended_cis_splice_site:substitution:splice_site_variant:transcript_variant	SO:0000010:SO:0000316:SO:0001993:SO:1000002:SO:0001629:SO:0001576	ARID2 p.?	KX007
12-46245423-A-G	12	46245423	A	G	SNV	144	ARID2	CCDS31783.1	r.3689a>g	c.3517A>G	p.T1173A	protein_coding:exon:CDS:substitution:codon_variant:non_synonymous_codon	SO:0000010:SO:0000147:SO:0000316:SO:1000002:SO:0001581:SO:0001583	ARID2 p.T1173A	KX007
12-46245966-A-T	12	46245966	A	T	SNV	233	ARID2	CCDS31783.1	r.4232a>u	c.4060A>T	p.R1354*	protein_coding:exon:CDS:substitution:codon_variant:stop_gained	SO:0000010:SO:0000147:SO:0000316:SO:1000002:SO:0001581:SO:0001587	ARID2 p.R1354*	KX007
14-95571442-C-T	14	95571442	C	T	SNV	186	DICER1	CCDS9931.1	r.3527g>a	c.3235G>A	p.G1079S	protein_coding:exon:CDS:substitution:codon_variant:non_synonymous_codon	SO:0000010:SO:0000147:SO:0000316:SO:1000002:SO:0001581:SO:0001583	DICER1 p.G1079S	KX007
15-41989061-G-A	15	41989061	G	A	SNV	108	MGA	CCDS55959.1	r.2034g>a	c.1853G>A	p.R618Q	protein_coding:exon:CDS:substitution:codon_variant:non_synonymous_codon	SO:0000010:SO:0000147:SO:0000316:SO:1000002:SO:0001581:SO:0001583	MGA p.R618Q	KX007
16-3778716-T-C	16	3778716	T	C	SNV	389	CREBBP	CCDS10509.1	r.7142a>g	c.6332A>G	p.N2111S	protein_coding:exon:CDS:substitution:codon_variant:non_synonymous_codon	SO:0000010:SO:0000147:SO:0000316:SO:1000002:SO:0001581:SO:0001583	CREBBP p.N2111S	KX007
17-29560196-A-C	17	29560196	A	C	SNV	311	NF1	CCDS42292.1	r.4056a>c	c.3673A>C	p.M1225L	protein_coding:exon:CDS:substitution:codon_variant:non_synonymous_codon	SO:0000010:SO:0000147:SO:0000316:SO:1000002:SO:0001581:SO:0001583	NF1 p.M1225L	KX007
17-29575998-G-A	17	29575998	G	A	SNV	131	NF1	CCDS42292.1	r.4358-4g>a	c.3975-4G>A	p.?	protein_coding:CDS:extended_intronic_splice_region:substitution:extended_intronic_splice_region_variant:transcript_variant	SO:0000010:SO:0000316:SO:0001996:SO:1000002:SO:0001995:SO:0001576	NF1 p.?	KX007
17-58740582-T-C	17	58740582	T	C	SNV	237	PPM1D	CCDS11625.1	r.1719u>c	c.1487T>C	p.I496T	protein_coding:exon:CDS:substitution:codon_variant:non_synonymous_codon	SO:0000010:SO:0000147:SO:0000316:SO:1000002:SO:0001581:SO:0001583	PPM1D p.I496T	KX007
19-17953829-C-T	19	17953829	C	T	SNV	181	JAK3	CCDS12366.1	r.666+7g>a	c.566+7G>A	p.?	protein_coding:CDS:extended_intronic_splice_region:substitution:extended_intronic_splice_region_variant:transcript_variant	SO:0000010:SO:0000316:SO:0001996:SO:1000002:SO:0001995:SO:0001576	JAK3 p.?	KX007
2-198265099-T-G	2	198265099	T	G	SNV	76	SF3B1	CCDS33356.1	r.2870a>c	c.2778A>C	p.K926N	protein_coding:exon:CDS:substitution:codon_variant:non_synonymous_codon	SO:0000010:SO:0000147:SO:0000316:SO:1000002:SO:0001581:SO:0001583	SF3B1 p.K926N	KX007
2-25459806-T-C	2	25459806	T	C	SNV	359	DNMT3A	CCDS33157.1	r.2815a>g	c.2477A>G	p.K826R	protein_coding:exon:CDS:substitution:codon_variant:non_synonymous_codon	SO:0000010:SO:0000147:SO:0000316:SO:1000002:SO:0001581:SO:0001583	DNMT3A p.K826R	KX007
2-25463191-C-A	2	25463191	C	A	SNV	464	DNMT3A	CCDS33157.1	r.2640g>u	c.2302G>T	p.D768Y	protein_coding:exon:CDS:substitution:codon_variant:non_synonymous_codon	SO:0000010:SO:0000147:SO:0000316:SO:1000002:SO:0001581:SO:0001583	DNMT3A p.D768Y	KX007
2-25463587-C-T	2	25463587	C	T	SNV	486	DNMT3A	CCDS33157.1	r.2433g>a	c.2095G>A	p.G699S	protein_coding:exon:CDS:substitution:codon_variant:non_synonymous_codon	SO:0000010:SO:0000147:SO:0000316:SO:1000002:SO:0001581:SO:0001583	DNMT3A p.G699S	KX007
2-25972693-G-A	2	25972693	G	A	SNV	216	ASXL2	ENST00000435504	r.2026c>u	c.1732C>T	p.P578S	protein_coding:exon:CDS:substitution:codon_variant:non_synonymous_codon	SO:0000010:SO:0000147:SO:0000316:SO:1000002:SO:0001581:SO:0001583	ASXL2 p.P578S	KX007
22-30074240-T-C	22	30074240	T	C	SNV	52	NF2	CCDS13861.1	r.1943u>c	c.1502T>C	p.I501T	protein_coding:exon:CDS:substitution:codon_variant:non_synonymous_codon	SO:0000010:SO:0000147:SO:0000316:SO:1000002:SO:0001581:SO:0001583	NF2 p.I501T	KX007
3-128205844-T-C	3	128205844	T	C	SNV	228	GATA2	CCDS3049.1	r.363a>g	c.31A>G	p.M11V	protein_coding:exon:CDS:substitution:codon_variant:non_synonymous_codon	SO:0000010:SO:0000147:SO:0000316:SO:1000002:SO:0001581:SO:0001583	GATA2 p.M11V	KX007
3-47139498-T-C	3	47139498	T	C	SNV	249	SETD2	CCDS2749.2	r.5132a>g	c.5089A>G	p.I1697V	protein_coding:exon:CDS:substitution:codon_variant:non_synonymous_codon	SO:0000010:SO:0000147:SO:0000316:SO:1000002:SO:0001581:SO:0001583	SETD2 p.I1697V	KX007
3-47163971-T-C	3	47163971	T	C	SNV	228	SETD2	CCDS2749.2	r.2198a>g	c.2155A>G	p.N719D	protein_coding:exon:CDS:substitution:codon_variant:non_synonymous_codon	SO:0000010:SO:0000147:SO:0000316:SO:1000002:SO:0001581:SO:0001583	SETD2 p.N719D	KX007
4-106163995-G-T	4	106163995	G	T	SNV	285	TET2	CCDS47120.1	r.4365g>u	c.3505G>T	p.G1169*	protein_coding:exon:CDS:substitution:codon_variant:stop_gained	SO:0000010:SO:0000147:SO:0000316:SO:1000002:SO:0001581:SO:0001587	TET2 p.G1169*	KX007
4-106164941-T-G	4	106164941	T	G	SNV	270	TET2	CCDS47120.1	r.4663+6u>g	c.3803+6T>G	p.?	protein_coding:CDS:extended_intronic_splice_region:substitution:extended_intronic_splice_region_variant:transcript_variant	SO:0000010:SO:0000316:SO:0001996:SO:1000002:SO:0001995:SO:0001576	TET2 p.?	KX007
4-106197210-C-G	4	106197210	C	G	SNV	394	TET2	CCDS47120.1	r.6403c>g	c.5543C>G	p.S1848*	protein_coding:exon:CDS:substitution:codon_variant:stop_gained	SO:0000010:SO:0000147:SO:0000316:SO:1000002:SO:0001581:SO:0001587	TET2 p.S1848*	KX007
4-106197270-A-G	4	106197270	A	G	SNV	172	TET2	CCDS47120.1	r.6463a>g	c.5603A>G	p.H1868R	protein_coding:exon:CDS:substitution:codon_variant:non_synonymous_codon	SO:0000010:SO:0000147:SO:0000316:SO:1000002:SO:0001581:SO:0001583	TET2 p.H1868R	KX007
5-1254625-G-T	5	1254625	G	T	SNV	282	TERT	CCDS3861.2	r.3216-5c>a	c.3158-5C>A	p.?	protein_coding:CDS:extended_intronic_splice_region:substitution:extended_intronic_splice_region_variant:transcript_variant	SO:0000010:SO:0000316:SO:0001996:SO:1000002:SO:0001995:SO:0001576	TERT p.?	KX007
5-1293664-C-T	5	1293664	C	T	SNV	134	TERT	CCDS3861.2	r.1395g>a	c.1337G>A	p.R446H	protein_coding:exon:CDS:substitution:codon_variant:non_synonymous_codon	SO:0000010:SO:0000147:SO:0000316:SO:1000002:SO:0001581:SO:0001583	TERT p.R446H	KX007
7-140476835-T-C	7	140476835	T	C	SNV	131	BRAF	CCDS5863.1	r.1632a>g	c.1571A>G	p.Q524R	protein_coding:exon:CDS:substitution:codon_variant:non_synonymous_codon	SO:0000010:SO:0000147:SO:0000316:SO:1000002:SO:0001581:SO:0001583	BRAF p.Q524R	KX007
7-148507424-C-G	7	148507424	C	G	SNV	184	EZH2	CCDS5891.1	r.2151+1g>c	c.2029+1G>C	p.?	protein_coding:CDS:extended_cis_splice_site:substitution:splice_site_variant:transcript_variant	SO:0000010:SO:0000316:SO:0001993:SO:1000002:SO:0001629:SO:0001576	EZH2 p.?	KX007
7-55240695-G-A	7	55240695	G	A	SNV	207	EGFR	CCDS5514.1	r.2116g>a	c.1939G>A	p.A647T	protein_coding:exon:CDS:substitution:codon_variant:non_synonymous_codon	SO:0000010:SO:0000147:SO:0000316:SO:1000002:SO:0001581:SO:0001583	EGFR p.A647T	KX007
8-117859932-T-C	8	117859932	T	C	SNV	295	RAD21	CCDS6321.1	r.1993-2a>g	c.1705-2A>G	p.?	protein_coding:CDS:extended_cis_splice_site:substitution:splice_site_variant:transcript_variant	SO:0000010:SO:0000316:SO:0001993:SO:1000002:SO:0001629:SO:0001576	RAD21 p.?	KX007
9-139393345-G-C	9	139393345	G	C	SNV	269	NOTCH1	CCDS43905.1	r.6256+6c>g	c.6180+6C>G	p.?	protein_coding:CDS:extended_intronic_splice_region:substitution:extended_intronic_splice_region_variant:transcript_variant	SO:0000010:SO:0000316:SO:0001996:SO:1000002:SO:0001995:SO:0001576	NOTCH1 p.?	KX007
9-139418346-C-T	9	139418346	C	T	SNV	191	NOTCH1	CCDS43905.1	r.302g>a	c.226G>A	p.V76M	protein_coding:exon:CDS:substitution:codon_variant:non_synonymous_codon	SO:0000010:SO:0000147:SO:0000316:SO:1000002:SO:0001581:SO:0001583	NOTCH1 p.V76M	KX007
9-22008903-C-T	9	22008903	C	T	SNV	13	CDKN2B	CCDS6512.1	r.460g>a	c.50G>A	p.G17D	protein_coding:exon:CDS:substitution:codon_variant:non_synonymous_codon	SO:0000010:SO:0000147:SO:0000316:SO:1000002:SO:0001581:SO:0001583	CDKN2B p.G17D	KX007
9-37015094-G-A	9	37015094	G	A	SNV	120	PAX5	CCDS6607.1	r.385c>u	c.310C>T	p.R104C	protein_coding:exon:CDS:substitution:codon_variant:non_synonymous_codon	SO:0000010:SO:0000147:SO:0000316:SO:1000002:SO:0001581:SO:0001583	PAX5 p.R104C	KX007
X-39932170-C-T	X	39932170	C	T	SNV	533	BCOR	CCDS48093.1	r.2658g>a	c.2429G>A	p.R810Q	protein_coding:exon:CDS:substitution:codon_variant:non_synonymous_codon	SO:0000010:SO:0000147:SO:0000316:SO:1000002:SO:0001581:SO:0001583	BCOR p.R810Q	KX007
1-120480036-T-G	1	120480036	T	G	SNV	354	NOTCH2	CCDS908.1	r.3611a>c	c.3391A>C	p.N1131H	protein_coding:exon:CDS:substitution:codon_variant:non_synonymous_codon	SO:0000010:SO:0000147:SO:0000316:SO:1000002:SO:0001581:SO:0001583	NOTCH2 p.N1131H	KX008
10-123256173-C-T	10	123256173	C	T	SNV	66	FGFR2	CCDS7620.2	r.2331g>a	c.1739G>A	p.R580Q	protein_coding:exon:CDS:substitution:codon_variant:non_synonymous_codon	SO:0000010:SO:0000147:SO:0000316:SO:1000002:SO:0001581:SO:0001583	FGFR2 p.R580Q	KX008
11-119155971-C-A	11	119155971	C	A	SNV	428	CBL	CCDS8418.1	r.2012c>a	c.1636C>A	p.P546T	protein_coding:exon:CDS:substitution:codon_variant:non_synonymous_codon	SO:0000010:SO:0000147:SO:0000316:SO:1000002:SO:0001581:SO:0001583	CBL p.P546T	KX008
12-46245726-G-T	12	46245726	G	T	SNV	231	ARID2	CCDS31783.1	r.3992g>u	c.3820G>T	p.G1274*	protein_coding:exon:CDS:substitution:codon_variant:stop_gained	SO:0000010:SO:0000147:SO:0000316:SO:1000002:SO:0001581:SO:0001587	ARID2 p.G1274*	KX008
12-58145301-T-C	12	58145301	T	C	SNV	196	CDK4	CCDS8953.1	r.566a>g	c.200A>G	p.E67G	protein_coding:exon:CDS:substitution:codon_variant:non_synonymous_codon	SO:0000010:SO:0000147:SO:0000316:SO:1000002:SO:0001581:SO:0001583	CDK4 p.E67G	KX008
13-28588694-T-C	13	28588694	T	C	SNV	201	FLT3	CCDS31953.1	r.2836a>g	c.2754A>G	p.I918M	protein_coding:exon:CDS:substitution:codon_variant:non_synonymous_codon	SO:0000010:SO:0000147:SO:0000316:SO:1000002:SO:0001581:SO:0001583	FLT3 p.I918M	KX008
14-95562730-C-T	14	95562730	C	T	SNV	60	DICER1	CCDS9931.1	r.4819g>a	c.4527G>A	p.M1509I	protein_coding:exon:CDS:substitution:codon_variant:non_synonymous_codon	SO:0000010:SO:0000147:SO:0000316:SO:1000002:SO:0001581:SO:0001583	DICER1 p.M1509I	KX008
16-67662298-G-A	16	67662298	G	A	SNV	264	CTCF	CCDS10841.1	r.1988g>a	c.1544G>A	p.R515H	protein_coding:exon:CDS:substitution:codon_variant:non_synonymous_codon	SO:0000010:SO:0000147:SO:0000316:SO:1000002:SO:0001581:SO:0001583	CTCF p.R515H	KX008
17-29508724-A-G	17	29508724	A	G	SNV	549	NF1	CCDS42292.1	r.1038-4a>g	c.655-4A>G	p.?	protein_coding:CDS:extended_intronic_splice_region:substitution:extended_intronic_splice_region_variant:transcript_variant	SO:0000010:SO:0000316:SO:0001996:SO:1000002:SO:0001995:SO:0001576	NF1 p.?	KX008
17-29556035-G-A	17	29556035	G	A	SNV	164	NF1	CCDS42292.1	r.2793-8g>a	c.2410-8G>A	p.?	protein_coding:CDS:extended_intronic_splice_region:substitution:extended_intronic_splice_region_variant:transcript_variant	SO:0000010:SO:0000316:SO:0001996:SO:1000002:SO:0001995:SO:0001576	NF1 p.?	KX008
17-58740498-C-G	17	58740498	C	G	SNV	9	PPM1D	CCDS11625.1	r.1635c>g	c.1403C>G	p.S468*	protein_coding:exon:CDS:substitution:codon_variant:stop_gained	SO:0000010:SO:0000147:SO:0000316:SO:1000002:SO:0001581:SO:0001587	PPM1D p.S468*	KX008
2-25457155-C-T	2	25457155	C	T	SNV	249	DNMT3A	CCDS33157.1	r.3070g>a	c.2732G>A	p.C911Y	protein_coding:exon:CDS:substitution:codon_variant:non_synonymous_codon	SO:0000010:SO:0000147:SO:0000316:SO:1000002:SO:0001581:SO:0001583	DNMT3A p.C911Y	KX008
2-29754887-A-G	2	29754887	A	G	SNV	295	ALK	CCDS33172.1	r.1955u>c	c.1048T>C	p.S350P	protein_coding:exon:CDS:substitution:codon_variant:non_synonymous_codon	SO:0000010:SO:0000147:SO:0000316:SO:1000002:SO:0001581:SO:0001583	ALK p.S350P	KX008
20-31022259-C-T	20	31022259	C	T	SNV	161	ASXL1	CCDS13201.1	r.2168c>u	c.1744C>T	p.P582S	protein_coding:exon:CDS:substitution:codon_variant:non_synonymous_codon	SO:0000010:SO:0000147:SO:0000316:SO:1000002:SO:0001581:SO:0001583	ASXL1 p.P582S	KX008
20-31387135-G-A	20	31387135	G	A	SNV	329	DNMT3B	CCDS13205.1	r.2080+1g>a	c.1759+1G>A	p.?	protein_coding:CDS:extended_cis_splice_site:substitution:splice_site_variant:transcript_variant	SO:0000010:SO:0000316:SO:0001993:SO:1000002:SO:0001629:SO:0001576	DNMT3B p.?	KX008
22-30054248-A-G	22	30054248	A	G	SNV	147	NF2	CCDS13861.1	r.1111a>g	c.670A>G	p.I224V	protein_coding:exon:CDS:substitution:codon_variant:non_synonymous_codon	SO:0000010:SO:0000147:SO:0000316:SO:1000002:SO:0001581:SO:0001583	NF2 p.I224V	KX008
22-41574880-A-T	22	41574880	A	T	SNV	256	EP300	CCDS14010.1	r.8384a>u	c.7165A>T	p.S2389C	protein_coding:exon:CDS:substitution:codon_variant:non_synonymous_codon	SO:0000010:SO:0000147:SO:0000316:SO:1000002:SO:0001581:SO:0001583	EP300 p.S2389C	KX008
3-52443882-A-G	3	52443882	A	G	SNV	290	BAP1	CCDS2853.1	r.485u>c	c.13T>C	p.W5R	protein_coding:exon:CDS:substitution:codon_variant:non_synonymous_codon	SO:0000010:SO:0000147:SO:0000316:SO:1000002:SO:0001581:SO:0001583	BAP1 p.W5R	KX008
5-1293643-C-T	5	1293643	C	T	SNV	112	TERT	CCDS3861.2	r.1416g>a	c.1358G>A	p.R453H	protein_coding:exon:CDS:substitution:codon_variant:non_synonymous_codon	SO:0000010:SO:0000147:SO:0000316:SO:1000002:SO:0001581:SO:0001583	TERT p.R453H	KX008
5-1295101-G-C	5	1295101	G	C	SNV	455	TERT	CCDS3861.2	r.62c>g	c.4C>G	p.P2A	protein_coding:exon:CDS:substitution:codon_variant:non_synonymous_codon	SO:0000010:SO:0000147:SO:0000316:SO:1000002:SO:0001581:SO:0001583	TERT p.P2A	KX008
9-133750307-G-C	9	133750307	G	C	SNV	282	ABL1	CCDS35165.1	r.1569g>c	c.1195G>C	p.A399P	protein_coding:exon:CDS:substitution:codon_variant:non_synonymous_codon	SO:0000010:SO:0000147:SO:0000316:SO:1000002:SO:0001581:SO:0001583	ABL1 p.A399P	KX008
X-123229240-C-T	X	123229240	C	T	SNV	290	STAG2	CCDS43990.1	r.4234c>u	c.3724C>T	p.R1242*	protein_coding:exon:CDS:substitution:codon_variant:stop_gained	SO:0000010:SO:0000147:SO:0000316:SO:1000002:SO:0001581:SO:0001587	STAG2 p.R1242*	KX008
X-39923082-C-T	X	39923082	C	T	SNV	113	BCOR	CCDS48093.1	r.3855g>a	c.3626G>A	p.R1209H	protein_coding:exon:CDS:substitution:codon_variant:non_synonymous_codon	SO:0000010:SO:0000147:SO:0000316:SO:1000002:SO:0001581:SO:0001583	BCOR p.R1209H	KX008
X-44733161-T-A	X	44733161	T	A	SNV	61	KDM6A	CCDS14265.1	r.203-9u>a	c.162-9T>A	p.?	protein_coding:CDS:extended_intronic_splice_region:substitution:extended_intronic_splice_region_variant:transcript_variant	SO:0000010:SO:0000316:SO:0001996:SO:1000002:SO:0001995:SO:0001576	KDM6A p.?	KX008
1-36932172-T-C	1	36932172	T	C	SNV	305	CSF3R	CCDS414.1	r.2926a>g	c.2378A>G	p.H793R	protein_coding:exon:CDS:substitution:codon_variant:non_synonymous_codon	SO:0000010:SO:0000147:SO:0000316:SO:1000002:SO:0001581:SO:0001583	CSF3R p.H793R	KX004
11-119148991-G-A	11	119148991	G	A	SNV	860	CBL	CCDS8418.1	r.1587g>a	c.1211G>A	p.C404Y	protein_coding:exon:CDS:substitution:codon_variant:non_synonymous_codon	SO:0000010:SO:0000147:SO:0000316:SO:1000002:SO:0001581:SO:0001583	CBL p.C404Y	KX004
12-25398279-C-T	12	25398279	C	T	SNV	366	KRAS	CCDS8703.1	r.104g>a	c.40G>A	p.V14I	protein_coding:exon:CDS:substitution:codon_variant:non_synonymous_codon	SO:0000010:SO:0000147:SO:0000316:SO:1000002:SO:0001581:SO:0001583	KRAS p.V14I	KX004
14-95556929-C-T	14	95556929	C	T	SNV	408	DICER1	CCDS9931.1	r.5967g>a	c.5675G>A	p.G1892D	protein_coding:exon:CDS:substitution:codon_variant:non_synonymous_codon	SO:0000010:SO:0000147:SO:0000316:SO:1000002:SO:0001581:SO:0001583	DICER1 p.G1892D	KX004
16-3820606-G-T	16	3820606	G	T	SNV	479	CREBBP	CCDS10509.1	r.3655c>a	c.2845C>A	p.P949T	protein_coding:exon:CDS:substitution:codon_variant:non_synonymous_codon	SO:0000010:SO:0000147:SO:0000316:SO:1000002:SO:0001581:SO:0001583	CREBBP p.P949T	KX004
17-29586111-A-G	17	29586111	A	G	SNV	357	NF1	CCDS42292.1	r.4777a>g	c.4394A>G	p.N1465S	protein_coding:exon:CDS:substitution:codon_variant:non_synonymous_codon	SO:0000010:SO:0000147:SO:0000316:SO:1000002:SO:0001581:SO:0001583	NF1 p.N1465S	KX004
17-7578461-C-T	17	7578461	C	T	SNV	111	TP53	CCDS11118.1	r.659g>a	c.469G>A	p.V157I	protein_coding:exon:CDS:substitution:codon_variant:non_synonymous_codon	SO:0000010:SO:0000147:SO:0000316:SO:1000002:SO:0001581:SO:0001583	TP53 p.V157I	KX004
19-17950390-G-C	19	17950390	G	C	SNV	269	JAK3	CCDS12366.1	r.1437c>g	c.1337C>G	p.P446R	protein_coding:exon:CDS:substitution:codon_variant:non_synonymous_codon	SO:0000010:SO:0000147:SO:0000316:SO:1000002:SO:0001581:SO:0001583	JAK3 p.P446R	KX004
19-33792498-T-C	19	33792498	T	C	SNV	448	CEBPA	CCDS54243.1	r.973a>g	c.823A>G	p.K275E	protein_coding:exon:CDS:substitution:codon_variant:non_synonymous_codon	SO:0000010:SO:0000147:SO:0000316:SO:1000002:SO:0001581:SO:0001583	CEBPA p.K275E	KX004
2-198266180-A-C	2	198266180	A	C	SNV	252	SF3B1	CCDS33356.1	r.2532u>g	c.2440T>G	p.F814V	protein_coding:exon:CDS:substitution:codon_variant:non_synonymous_codon	SO:0000010:SO:0000147:SO:0000316:SO:1000002:SO:0001581:SO:0001583	SF3B1 p.F814V	KX004
2-198268328-A-G	2	198268328	A	G	SNV	371	SF3B1	CCDS33356.1	r.1792u>c	c.1700T>C	p.V567A	protein_coding:exon:CDS:substitution:codon_variant:non_synonymous_codon	SO:0000010:SO:0000147:SO:0000316:SO:1000002:SO:0001581:SO:0001583	SF3B1 p.V567A	KX004
2-25457176-G-A	2	25457176	G	A	SNV	542	DNMT3A	CCDS33157.1	r.3049c>u	c.2711C>T	p.P904L	protein_coding:exon:CDS:substitution:codon_variant:non_synonymous_codon	SO:0000010:SO:0000147:SO:0000316:SO:1000002:SO:0001581:SO:0001583	DNMT3A p.P904L	KX004
2-25458646-C-T	2	25458646	C	T	SNV	620	DNMT3A	CCDS33157.1	r.2865g>a	c.2527G>A	p.G843S	protein_coding:exon:CDS:substitution:codon_variant:non_synonymous_codon	SO:0000010:SO:0000147:SO:0000316:SO:1000002:SO:0001581:SO:0001583	DNMT3A p.G843S	KX004
2-25463238-A-G	2	25463238	A	G	SNV	699	DNMT3A	CCDS33157.1	r.2593u>c	c.2255T>C	p.F752S	protein_coding:exon:CDS:substitution:codon_variant:non_synonymous_codon	SO:0000010:SO:0000147:SO:0000316:SO:1000002:SO:0001581:SO:0001583	DNMT3A p.F752S	KX004
2-25463574-A-T	2	25463574	A	T	SNV	744	DNMT3A	CCDS33157.1	r.2446u>a	c.2108T>A	p.L703Q	protein_coding:exon:CDS:substitution:codon_variant:non_synonymous_codon	SO:0000010:SO:0000147:SO:0000316:SO:1000002:SO:0001581:SO:0001583	DNMT3A p.L703Q	KX004
2-25464544-C-T	2	25464544	C	T	SNV	231	DNMT3A	CCDS33157.1	r.2307g>a	c.1969G>A	p.V657M	protein_coding:exon:CDS:substitution:codon_variant:non_synonymous_codon	SO:0000010:SO:0000147:SO:0000316:SO:1000002:SO:0001581:SO:0001583	DNMT3A p.V657M	KX004
2-25466787-A-C	2	25466787	A	C	SNV	295	DNMT3A	CCDS33157.1	r.2254u>g	c.1916T>G	p.L639R	protein_coding:exon:CDS:substitution:codon_variant:non_synonymous_codon	SO:0000010:SO:0000147:SO:0000316:SO:1000002:SO:0001581:SO:0001583	DNMT3A p.L639R	KX004
2-25469086-G-A	2	25469086	G	A	SNV	357	DNMT3A	CCDS33157.1	r.1710c>u	c.1372C>T	p.R458W	protein_coding:exon:CDS:substitution:codon_variant:non_synonymous_codon	SO:0000010:SO:0000147:SO:0000316:SO:1000002:SO:0001581:SO:0001583	DNMT3A p.R458W	KX004
2-25470028-C-G	2	25470028	C	G	SNV	462	DNMT3A	CCDS33157.1	r.1353-1g>c	c.1015-1G>C	p.?	protein_coding:CDS:extended_cis_splice_site:substitution:splice_site_variant:transcript_variant	SO:0000010:SO:0000316:SO:0001993:SO:1000002:SO:0001629:SO:0001576	DNMT3A p.?	KX004
2-25470536-C-T	2	25470536	C	T	SNV	233	DNMT3A	CCDS33157.1	r.1276g>a	c.938G>A	p.W313*	protein_coding:exon:CDS:substitution:codon_variant:stop_gained	SO:0000010:SO:0000147:SO:0000316:SO:1000002:SO:0001581:SO:0001587	DNMT3A p.W313*	KX004
2-25470549-G-C	2	25470549	G	C	SNV	647	DNMT3A	CCDS33157.1	r.1263c>g	c.925C>G	p.R309G	protein_coding:exon:CDS:substitution:codon_variant:non_synonymous_codon	SO:0000010:SO:0000147:SO:0000316:SO:1000002:SO:0001581:SO:0001583	DNMT3A p.R309G	KX004
2-25470905-C-T	2	25470905	C	T	SNV	679	DNMT3A	CCDS33157.1	r.1193+1g>a	c.855+1G>A	p.?	protein_coding:CDS:extended_cis_splice_site:substitution:splice_site_variant:transcript_variant	SO:0000010:SO:0000316:SO:0001993:SO:1000002:SO:0001629:SO:0001576	DNMT3A p.?	KX004
2-25967345-T-C	2	25967345	T	C	SNV	288	ASXL2	ENST00000435504	r.2155a>g	c.1861A>G	p.I621V	protein_coding:exon:CDS:substitution:codon_variant:non_synonymous_codon	SO:0000010:SO:0000147:SO:0000316:SO:1000002:SO:0001581:SO:0001583	ASXL2 p.I621V	KX004
2-29445409-G-A	2	29445409	G	A	SNV	183	ALK	CCDS33172.1	r.4331c>u	c.3424C>T	p.P1142S	protein_coding:exon:CDS:substitution:codon_variant:non_synonymous_codon	SO:0000010:SO:0000147:SO:0000316:SO:1000002:SO:0001581:SO:0001583	ALK p.P1142S	KX004
2-29498088-C-T	2	29498088	C	T	SNV	332	ALK	CCDS33172.1	r.2825g>a	c.1918G>A	p.G640R	protein_coding:exon:CDS:substitution:codon_variant:non_synonymous_codon	SO:0000010:SO:0000147:SO:0000316:SO:1000002:SO:0001581:SO:0001583	ALK p.G640R	KX004
2-29754827-C-T	2	29754827	C	T	SNV	109	ALK	CCDS33172.1	r.2015g>a	c.1108G>A	p.E370K	protein_coding:exon:CDS:substitution:codon_variant:non_synonymous_codon	SO:0000010:SO:0000147:SO:0000316:SO:1000002:SO:0001581:SO:0001583	ALK p.E370K	KX004
20-57430001-C-T	20	57430001	C	T	SNV	402	GNAS	CCDS46622.1	r.2233c>u	c.1681C>T	p.R561C	protein_coding:exon:CDS:substitution:codon_variant:non_synonymous_codon	SO:0000010:SO:0000147:SO:0000316:SO:1000002:SO:0001581:SO:0001583	GNAS p.R561C	KX004
21-36193987-T-C	21	36193987	T	C	SNV	447	RUNX1	CCDS46646.1	r.2309a>g	c.731A>G	p.D244G	protein_coding:exon:CDS:substitution:codon_variant:non_synonymous_codon	SO:0000010:SO:0000147:SO:0000316:SO:1000002:SO:0001581:SO:0001583	RUNX1 p.D244G	KX004
21-36231768-T-C	21	36231768	T	C	SNV	373	RUNX1	CCDS13639.1	r.1058+3a>g	c.613+3A>G	p.?	protein_coding:CDS:extended_intronic_splice_region:substitution:extended_intronic_splice_region_variant:transcript_variant	SO:0000010:SO:0000316:SO:0001996:SO:1000002:SO:0001995:SO:0001576	RUNX1 p.?	KX004
22-29083944-C-T	22	29083944	C	T	SNV	274	CHEK2	CCDS33629.1	r.1778g>a	c.1702G>A	p.G568R	protein_coding:exon:CDS:substitution:codon_variant:non_synonymous_codon	SO:0000010:SO:0000147:SO:0000316:SO:1000002:SO:0001581:SO:0001583	CHEK2 p.G568R	KX004
22-29091115-C-T	22	29091115	C	T	SNV	224	CHEK2	CCDS33629.1	r.1580g>a	c.1504G>A	p.A502T	protein_coding:exon:CDS:substitution:codon_variant:non_synonymous_codon	SO:0000010:SO:0000147:SO:0000316:SO:1000002:SO:0001581:SO:0001583	CHEK2 p.A502T	KX004
4-106164824-T-C	4	106164824	T	C	SNV	604	TET2	CCDS47120.1	r.4552u>c	c.3692T>C	p.L1231P	protein_coding:exon:CDS:substitution:codon_variant:non_synonymous_codon	SO:0000010:SO:0000147:SO:0000316:SO:1000002:SO:0001581:SO:0001583	TET2 p.L1231P	KX004
7-140476780-A-T	7	140476780	A	T	SNV	621	BRAF	CCDS5863.1	r.1687u>a	c.1626T>A	p.H542Q	protein_coding:exon:CDS:substitution:codon_variant:non_synonymous_codon	SO:0000010:SO:0000147:SO:0000316:SO:1000002:SO:0001581:SO:0001583	BRAF p.H542Q	KX004
7-148526819-C-T	7	148526819	C	T	SNV	566	EZH2	CCDS5891.1	r.606+1g>a	c.484+1G>A	p.?	protein_coding:CDS:extended_cis_splice_site:substitution:splice_site_variant:transcript_variant	SO:0000010:SO:0000316:SO:0001993:SO:1000002:SO:0001629:SO:0001576	EZH2 p.?	KX004
7-55240695-G-A	7	55240695	G	A	SNV	113	EGFR	CCDS5514.1	r.2116g>a	c.1939G>A	p.A647T	protein_coding:exon:CDS:substitution:codon_variant:non_synonymous_codon	SO:0000010:SO:0000147:SO:0000316:SO:1000002:SO:0001581:SO:0001583	EGFR p.A647T	KX004
9-133760552-G-A	9	133760552	G	A	SNV	449	ABL1	CCDS35165.1	r.3306g>a	c.2932G>A	p.V978M	protein_coding:exon:CDS:substitution:codon_variant:non_synonymous_codon	SO:0000010:SO:0000147:SO:0000316:SO:1000002:SO:0001581:SO:0001583	ABL1 p.V978M	KX004
9-139401432-G-C	9	139401432	G	C	SNV	47	NOTCH1	CCDS43905.1	r.3720-7c>g	c.3644-7C>G	p.?	protein_coding:CDS:extended_intronic_splice_region:substitution:extended_intronic_splice_region_variant:transcript_variant	SO:0000010:SO:0000316:SO:0001996:SO:1000002:SO:0001995:SO:0001576	NOTCH1 p.?	KX004
9-139413206-G-C	9	139413206	G	C	SNV	431	NOTCH1	CCDS43905.1	r.1012c>g	c.936C>G	p.C312W	protein_coding:exon:CDS:substitution:codon_variant:non_synonymous_codon	SO:0000010:SO:0000147:SO:0000316:SO:1000002:SO:0001581:SO:0001583	NOTCH1 p.C312W	KX004
9-37015073-C-A	9	37015073	C	A	SNV	388	PAX5	CCDS6607.1	r.406g>u	c.331G>T	p.A111S	protein_coding:exon:CDS:substitution:codon_variant:non_synonymous_codon	SO:0000010:SO:0000147:SO:0000316:SO:1000002:SO:0001581:SO:0001583	PAX5 p.A111S	KX004
X-123229279-G-C	X	123229279	G	C	SNV	289	STAG2	CCDS43990.1	r.4273g>c	c.3763G>C	p.A1255P	protein_coding:exon:CDS:substitution:codon_variant:non_synonymous_codon	SO:0000010:SO:0000147:SO:0000316:SO:1000002:SO:0001581:SO:0001583	STAG2 p.A1255P	KX004
X-39933446-C-T	X	39933446	C	T	SNV	657	BCOR	CCDS48093.1	r.1382g>a	c.1153G>A	p.A385T	protein_coding:exon:CDS:substitution:codon_variant:non_synonymous_codon	SO:0000010:SO:0000147:SO:0000316:SO:1000002:SO:0001581:SO:0001583	BCOR p.A385T	KX004
2-25469028-CCT-C	2	25469028	CCT	C	INDEL	843	DNMT3A	CCDS33157.1	r.1766_1767delAG	c.1428_1429delAG	p.E477fs*14	protein_coding:exon:CDS:deletion:frameshift_variant	SO:0000010:SO:0000147:SO:0000316:SO:0000159:SO:0001589	DNMT3A p.E477fs*14	KX004
4-106156819-CA-C	4	106156819	CA	C	INDEL	297	TET2	CCDS47120.1	r.2581delA	c.1721delA	p.A575fs*5	protein_coding:exon:CDS:deletion:frameshift_variant	SO:0000010:SO:0000147:SO:0000316:SO:0000159:SO:0001589	TET2 p.A575fs*5	KX004
1-120462053-G-A	1	120462053	G	A	SNV	510	NOTCH2	CCDS908.1	r.5883c>u	c.5663C>T	p.S1888L	protein_coding:exon:CDS:substitution:codon_variant:non_synonymous_codon	SO:0000010:SO:0000147:SO:0000316:SO:1000002:SO:0001581:SO:0001583	NOTCH2 p.S1888L	KX003
1-27105510-T-G	1	27105510	T	G	SNV	306	ARID1A	CCDS285.1	r.5496-4u>g	c.5125-4T>G	p.?	protein_coding:CDS:extended_intronic_splice_region:substitution:extended_intronic_splice_region_variant:transcript_variant	SO:0000010:SO:0000316:SO:0001996:SO:1000002:SO:0001995:SO:0001576	ARID1A p.?	KX003
16-3807279-T-A	16	3807279	T	A	SNV	136	CREBBP	CCDS10509.1	r.4508+10a>u	c.3698+10A>T	p.?	protein_coding:CDS:extended_intronic_splice_region:substitution:extended_intronic_splice_region_variant:transcript_variant	SO:0000010:SO:0000316:SO:0001996:SO:1000002:SO:0001995:SO:0001576	CREBBP p.?	KX003
17-40462670-A-G	17	40462670	A	G	SNV	151	STAT5A	CCDS11424.1	r.3010a>g	c.2368A>G	p.R790G	protein_coding:exon:CDS:substitution:codon_variant:non_synonymous_codon	SO:0000010:SO:0000147:SO:0000316:SO:1000002:SO:0001581:SO:0001583	STAT5A p.R790G	KX003
19-13049506-G-A	19	13049506	G	A	SNV	337	CALR	CCDS12288.1	r.86g>a	c.13G>A	p.V5M	protein_coding:exon:CDS:substitution:codon_variant:non_synonymous_codon	SO:0000010:SO:0000147:SO:0000316:SO:1000002:SO:0001581:SO:0001583	CALR p.V5M	KX003
19-17954286-T-C	19	17954286	T	C	SNV	217	JAK3	CCDS12366.1	r.423a>g	c.323A>G	p.N108S	protein_coding:exon:CDS:substitution:codon_variant:non_synonymous_codon	SO:0000010:SO:0000147:SO:0000316:SO:1000002:SO:0001581:SO:0001583	JAK3 p.N108S	KX003
2-178129288-A-G	2	178129288	A	G	SNV	150	NFE2L2	CCDS42782.1	r.572u>c	c.17T>C	p.L6P	protein_coding:exon:CDS:substitution:codon_variant:non_synonymous_codon	SO:0000010:SO:0000147:SO:0000316:SO:1000002:SO:0001581:SO:0001583	NFE2L2 p.L6P	KX003
2-25464537-C-T	2	25464537	C	T	SNV	547	DNMT3A	CCDS33157.1	r.2314g>a	c.1976G>A	p.R659H	protein_coding:exon:CDS:substitution:codon_variant:non_synonymous_codon	SO:0000010:SO:0000147:SO:0000316:SO:1000002:SO:0001581:SO:0001583	DNMT3A p.R659H	KX003
2-25469647-T-A	2	25469647	T	A	SNV	592	DNMT3A	CCDS33157.1	r.1461-2a>u	c.1123-2A>T	p.?	protein_coding:CDS:extended_cis_splice_site:substitution:splice_site_variant:transcript_variant	SO:0000010:SO:0000316:SO:0001993:SO:1000002:SO:0001629:SO:0001576	DNMT3A p.?	KX003
2-25470497-C-T	2	25470497	C	T	SNV	208	DNMT3A	CCDS33157.1	r.1315g>a	c.977G>A	p.R326H	protein_coding:exon:CDS:substitution:codon_variant:non_synonymous_codon	SO:0000010:SO:0000147:SO:0000316:SO:1000002:SO:0001581:SO:0001583	DNMT3A p.R326H	KX003
2-25470914-C-T	2	25470914	C	T	SNV	55	DNMT3A	CCDS33157.1	r.1185g>a	c.847G>A	p.E283K	protein_coding:exon:CDS:substitution:codon_variant:non_synonymous_codon	SO:0000010:SO:0000147:SO:0000316:SO:1000002:SO:0001581:SO:0001583	DNMT3A p.E283K	KX003
2-29917794-G-A	2	29917794	G	A	SNV	591	ALK	CCDS33172.1	r.1781c>u	c.874C>T	p.R292C	protein_coding:exon:CDS:substitution:codon_variant:non_synonymous_codon	SO:0000010:SO:0000147:SO:0000316:SO:1000002:SO:0001581:SO:0001583	ALK p.R292C	KX003
20-31021290-C-G	20	31021290	C	G	SNV	226	ASXL1	CCDS13201.1	r.1713c>g	c.1289C>G	p.S430*	protein_coding:exon:CDS:substitution:codon_variant:stop_gained	SO:0000010:SO:0000147:SO:0000316:SO:1000002:SO:0001581:SO:0001587	ASXL1 p.S430*	KX003
20-31021655-A-G	20	31021655	A	G	SNV	85	ASXL1	CCDS13201.1	r.2078a>g	c.1654A>G	p.I552V	protein_coding:exon:CDS:substitution:codon_variant:non_synonymous_codon	SO:0000010:SO:0000147:SO:0000316:SO:1000002:SO:0001581:SO:0001583	ASXL1 p.I552V	KX003
22-29108006-C-T	22	29108006	C	T	SNV	529	CHEK2	CCDS33629.1	r.889-1g>a	c.813-1G>A	p.?	protein_coding:CDS:extended_cis_splice_site:substitution:splice_site_variant:transcript_variant	SO:0000010:SO:0000316:SO:0001993:SO:1000002:SO:0001629:SO:0001576	CHEK2 p.?	KX003
3-47163185-A-C	3	47163185	A	C	SNV	579	SETD2	CCDS2749.2	r.2984u>g	c.2941T>G	p.L981V	protein_coding:exon:CDS:substitution:codon_variant:non_synonymous_codon	SO:0000010:SO:0000147:SO:0000316:SO:1000002:SO:0001581:SO:0001583	SETD2 p.L981V	KX003
4-106156550-G-A	4	106156550	G	A	SNV	172	TET2	CCDS47120.1	r.2311g>a	c.1451G>A	p.C484Y	protein_coding:exon:CDS:substitution:codon_variant:non_synonymous_codon	SO:0000010:SO:0000147:SO:0000316:SO:1000002:SO:0001581:SO:0001583	TET2 p.C484Y	KX003
4-106164794-G-A	4	106164794	G	A	SNV	424	TET2	CCDS47120.1	r.4522g>a	c.3662G>A	p.C1221Y	protein_coding:exon:CDS:substitution:codon_variant:non_synonymous_codon	SO:0000010:SO:0000147:SO:0000316:SO:1000002:SO:0001581:SO:0001583	TET2 p.C1221Y	KX003
4-106190798-G-A	4	106190798	G	A	SNV	272	TET2	CCDS47120.1	r.4936g>a	c.4076G>A	p.R1359H	protein_coding:exon:CDS:substitution:codon_variant:non_synonymous_codon	SO:0000010:SO:0000147:SO:0000316:SO:1000002:SO:0001581:SO:0001583	TET2 p.R1359H	KX003
7-140476740-T-C	7	140476740	T	C	SNV	152	BRAF	CCDS5863.1	r.1727a>g	c.1666A>G	p.I556V	protein_coding:exon:CDS:substitution:codon_variant:non_synonymous_codon	SO:0000010:SO:0000147:SO:0000316:SO:1000002:SO:0001581:SO:0001583	BRAF p.I556V	KX003
7-140481391-T-G	7	140481391	T	G	SNV	185	BRAF	CCDS5863.1	r.1478a>c	c.1417A>C	p.K473Q	protein_coding:exon:CDS:substitution:codon_variant:non_synonymous_codon	SO:0000010:SO:0000147:SO:0000316:SO:1000002:SO:0001581:SO:0001583	BRAF p.K473Q	KX003
7-55223639-G-A	7	55223639	G	A	SNV	256	EGFR	CCDS5514.1	r.1183g>a	c.1006G>A	p.V336M	protein_coding:exon:CDS:substitution:codon_variant:non_synonymous_codon	SO:0000010:SO:0000147:SO:0000316:SO:1000002:SO:0001581:SO:0001583	EGFR p.V336M	KX003
7-55240779-C-T	7	55240779	C	T	SNV	76	EGFR	CCDS5514.1	r.2200c>u	c.2023C>T	p.R675W	protein_coding:exon:CDS:substitution:codon_variant:non_synonymous_codon	SO:0000010:SO:0000147:SO:0000316:SO:1000002:SO:0001581:SO:0001583	EGFR p.R675W	KX003
7-55268093-A-G	7	55268093	A	G	SNV	3	EGFR	CCDS5514.1	r.3110a>g	c.2933A>G	p.Y978C	protein_coding:exon:CDS:substitution:codon_variant:non_synonymous_codon	SO:0000010:SO:0000147:SO:0000316:SO:1000002:SO:0001581:SO:0001583	EGFR p.Y978C	KX003
8-128751182-C-T	8	128751182	C	T	SNV	193	MYC	CCDS6359.2	r.1229c>u	c.719C>T	p.S240F	protein_coding:exon:CDS:substitution:codon_variant:non_synonymous_codon	SO:0000010:SO:0000147:SO:0000316:SO:1000002:SO:0001581:SO:0001583	MYC p.S240F	KX003
9-133760147-G-A	9	133760147	G	A	SNV	168	ABL1	CCDS35165.1	r.2901g>a	c.2527G>A	p.V843M	protein_coding:exon:CDS:substitution:codon_variant:non_synonymous_codon	SO:0000010:SO:0000147:SO:0000316:SO:1000002:SO:0001581:SO:0001583	ABL1 p.V843M	KX003
9-37006500-G-T	9	37006500	G	T	SNV	218	PAX5	CCDS6607.1	r.520c>a	c.445C>A	p.Q149K	protein_coding:exon:CDS:substitution:codon_variant:non_synonymous_codon	SO:0000010:SO:0000147:SO:0000316:SO:1000002:SO:0001581:SO:0001583	PAX5 p.Q149K	KX003
9-37015106-C-T	9	37015106	C	T	SNV	350	PAX5	CCDS6607.1	r.373g>a	c.298G>A	p.A100T	protein_coding:exon:CDS:substitution:codon_variant:non_synonymous_codon	SO:0000010:SO:0000147:SO:0000316:SO:1000002:SO:0001581:SO:0001583	PAX5 p.A100T	KX003
9-5029893-C-T	9	5029893	C	T	SNV	260	JAK2	CCDS6457.1	r.831c>u	c.337C>T	p.L113F	protein_coding:exon:CDS:substitution:codon_variant:non_synonymous_codon	SO:0000010:SO:0000147:SO:0000316:SO:1000002:SO:0001581:SO:0001583	JAK2 p.L113F	KX003
9-5090844-A-G	9	5090844	A	G	SNV	138	JAK2	CCDS6457.1	r.3486a>g	c.2992A>G	p.T998A	protein_coding:exon:CDS:substitution:codon_variant:non_synonymous_codon	SO:0000010:SO:0000147:SO:0000316:SO:1000002:SO:0001581:SO:0001583	JAK2 p.T998A	KX003
X-76938023-G-A	X	76938023	G	A	SNV	172	ATRX	CCDS14434.1	r.2940c>u	c.2725C>T	p.P909S	protein_coding:exon:CDS:substitution:codon_variant:non_synonymous_codon	SO:0000010:SO:0000147:SO:0000316:SO:1000002:SO:0001581:SO:0001583	ATRX p.P909S	KX003
2-25469543-A-ATTCAATCATGGGC	2	25469543	A	ATTCAATCATGGGC	INDEL	642	DNMT3A	CCDS33157.1	r.1562_1563insgcccaugauugaa	c.1224_1225insGCCCATGATTGAA	p.W409fs*4	protein_coding:exon:CDS:insertion:frameshift_variant	SO:0000010:SO:0000147:SO:0000316:SO:0000667:SO:0001589	DNMT3A p.W409fs*4	KX003
