# Supplementary material for: Clonal dynamics of haematopoiesis across the human lifespan
Source: Nature. 2022 Jun 1;606(7913):343–50. doi: 10.1038/s41586-022-04786-y (PMC9177428; doi:10.1038/s41586-022-04786-y)
Supplement: Supplementary file 10 — Results of dNdScv analysis for the top 1500 genes with most significant mutation burdens. [file 41586_2022_4786_MOESM10_ESM.xlsx]

## Sheet: Supplementary_table_6_top_1500_
Supplementary Table S6. Results of dNdScv analysis for the top 1500 genes with most significant mutation burdens.
gene_name	n_syn	n_mis	n_non	n_spl	n_ind	wmis_cv	wnon_cv	wspl_cv	wind_cv	pmis_cv	ptrunc_cv	pallsubs_cv	pind_cv	qmis_cv	qtrunc_cv	qallsubs_cv	pglobal_cv	qglobal_cv
DNMT3A	1	17	1	3	2	20.1465	51.4619	51.4619	25.4497	1.8e-12	2.76e-06	9.21e-15	0.00383227	3.61e-08	0.0277326	1.85e-10	1.33e-15	2.68e-11
ZNF318	0	3	4	1	5	2.11471	50.8265	50.8265	37.985	0.30742	2.52e-07	1.6e-06	2.84e-06	0.798962	0.00505928	0.01074	1.23e-10	1.24e-06
HIST2H3D	0	3	1	0	0	53.9346	1020.52	1020.52	0	3.92e-05	0.00061949	8.53e-07	1	0.393341	0.889012	0.00856445	1.28e-05	0.0855018
CDK13	0	3	1	0	3	2.8957	13.071	13.071	34.1046	0.158181	0.0748341	0.0910862	0.000230106	0.798962	0.955272	0.972155	0.000246755	1
CBFB	0	3	0	0	1	21.8132	0	0	90.8404	0.000620352	0.84525	0.00278378	0.0109267	0.798962	0.955272	0.972155	0.000346775	1
UROS	0	0	1	2	0	0	88.9271	88.9271	0	0.508163	8.38e-06	3.57e-05	1	0.798962	0.0561182	0.179431	0.000401523	1
CILP2	2	7	1	0	2	4.17533	12.7496	12.7496	22.772	0.00810675	0.0757149	0.0088135	0.00473796	0.798962	0.955272	0.972155	0.00046283	1
CHEK2	0	4	0	1	1	8.38215	19.3395	19.3395	41.4832	0.00361639	0.0482646	0.00292058	0.0237176	0.798962	0.955272	0.972155	0.000732695	1
SRCAP	0	6	2	1	2	2.48773	18.1451	18.1451	8.52699	0.113441	0.00107841	0.00271985	0.0288819	0.798962	0.955272	0.972155	0.000821027	1
ARID2	1	3	2	2	0	2.11583	32.1955	32.1955	0	0.300237	1.83e-05	8.99e-05	1	0.798962	0.091683	0.331054	0.000927772	1
UBE2L6	0	1	0	2	0	11.0623	168.928	168.928	0	0.0901615	6.32e-05	9.89e-05	1	0.798962	0.253845	0.331054	0.00101059	1
SPHKAP	0	10	0	0	2	3.27418	0	0	24.3722	0.016308	0.524775	0.0394687	0.00416262	0.798962	0.955272	0.972155	0.00159592	1
CTNNA3	1	5	0	0	2	3.09394	0	0	46.8049	0.0641667	0.568143	0.144356	0.00117916	0.798962	0.955272	0.972155	0.00164744	1
UQCC1	0	2	1	0	1	8.56473	28.7052	28.7052	55.4947	0.0311845	0.0310158	0.0117317	0.0178019	0.798962	0.955272	0.972155	0.0019786	1
KIAA1217	5	15	1	0	2	2.59755	2.67032	2.67032	19.4462	0.0142679	0.409047	0.0437325	0.00639092	0.798962	0.955272	0.972155	0.00256644	1
CADPS	1	8	0	0	2	2.49323	0	0	31.8687	0.074192	0.416917	0.12609	0.00248721	0.798962	0.955272	0.972155	0.00284365	1
ACSM2B	0	5	3	0	0	4.7729	20.9846	20.9846	0	0.0144027	0.000697115	0.000407589	1	0.798962	0.933716	0.972155	0.00358892	1
USH1C	2	0	0	2	1	0	6.70635	6.70635	21.2132	0.0314911	0.0481118	0.00897299	0.0456739	0.798962	0.955272	0.972155	0.00360642	1
OPRD1	0	0	1	0	1	0	40.2339	40.2339	58.3417	0.185986	0.0212701	0.0259012	0.0169432	0.798962	0.955272	0.972155	0.00383175	1
CHRNG	0	1	0	0	2	1.57438	0	0	70.3876	0.688912	0.71082	0.858728	0.000529849	0.8155	0.955272	0.972155	0.00395629	1
MUM1L1	1	0	0	0	2	0	0	0	36.9939	0.105626	0.652628	0.247876	0.00186376	0.798962	0.955272	0.972155	0.00400998	1
SMC3	0	3	0	0	2	4.42504	0	0	26.2146	0.0571901	0.649787	0.143123	0.00362108	0.798962	0.955272	0.972155	0.0044389	1
CARD6	0	1	2	0	1	1.14087	32.8937	32.8937	14.613	0.903713	0.00195996	0.00823005	0.0653779	0.935661	0.955272	0.972155	0.00458835	1
TCF4	0	1	2	1	0	1.39814	38.834	38.834	0	0.764191	0.000107342	0.000552137	1	0.850395	0.359435	0.972155	0.00469411	1
DFFA	0	1	0	1	1	4.57666	59.2207	59.2207	44.2047	0.237719	0.0138325	0.0264984	0.0222796	0.798962	0.955272	0.972155	0.00497966	1
ITPKA	0	0	0	0	2	0	0	0	49.641	0.311542	0.821278	0.585253	0.00105115	0.798962	0.955272	0.972155	0.00516362	1
RIMS2	1	10	1	0	1	4.09003	3.29992	3.29992	18.9459	0.00359861	0.333563	0.0122969	0.050949	0.798962	0.955272	0.972155	0.00524727	1
HIST1H4D	0	2	0	0	1	11.2976	0	0	87.881	0.0178759	0.946058	0.0603841	0.0112918	0.798962	0.958899	0.972155	0.00565299	1
YRDC	1	0	0	1	1	0	79.0807	79.0807	35.0528	0.450431	0.00994217	0.0261538	0.0279856	0.798962	0.955272	0.972155	0.00601633	1
GRAP2	0	3	0	0	1	9.13815	0	0	36.4286	0.00802931	0.765459	0.0280201	0.0269481	0.798962	0.955272	0.972155	0.00618318	1
RPSAP58	0	3	0	0	0	33.5676	0	0	0	0.000167618	0.923012	0.000834848	1	0.798962	0.955272	0.972155	0.00675247	1
MUC20	3	1	0	0	2	0.598667	0	0	50.2036	0.600389	0.768528	0.836963	0.00102824	0.798962	0.955272	0.972155	0.0069346	1
ECE2	2	2	2	1	0	2.03535	30.4019	30.4019	0	0.401168	0.000201156	0.000867073	1	0.798962	0.577347	0.972155	0.00698027	1
TRIM51	1	6	0	0	0	9.89372	0	0	0	0.000203416	0.746177	0.00092477	1	0.798962	0.955272	0.972155	0.00738518	1
RTDR1	0	5	0	0	0	12.7786	0	0	0	0.000206915	0.823273	0.000983182	1	0.798962	0.955272	0.972155	0.00779144	1
CSNK1A1	0	3	0	1	0	13.6126	36.7421	36.7421	0	0.00253073	0.0235381	0.00109338	1	0.798962	0.955272	0.972155	0.00854855	1
DYNC1H1	2	7	2	2	1	1.81563	10.7836	10.7836	3.401	0.248264	0.00120727	0.00456773	0.243956	0.798962	0.955272	0.972155	0.00869119	1
MAS1	0	0	2	0	0	0	58.9263	58.9263	0	0.247715	0.000576778	0.00112785	1	0.798962	0.889012	0.972155	0.00878307	1
TEX35	0	1	1	0	1	3.02353	18.4019	18.4019	93.2882	0.367313	0.0510277	0.107208	0.0106421	0.798962	0.955272	0.972155	0.00887169	1
GDF5OS	0	0	2	0	0	0	57.8271	57.8271	0	0.250691	0.000600053	0.00118294	1	0.798962	0.889012	0.972155	0.00915564	1
PIAS4	0	0	2	0	0	0	65.968	65.968	0	0.356185	0.000454992	0.0012362	1	0.798962	0.889012	0.972155	0.00951341	1
TET2	1	5	2	0	1	2.75911	14.9258	14.9258	10.1942	0.0936936	0.00981294	0.0137045	0.0919203	0.798962	0.955272	0.972155	0.00967069	1
TREM1	1	0	2	0	0	0	68.8384	68.8384	0	0.416671	0.000402243	0.00126255	1	0.798962	0.889012	0.972155	0.00968958	1
BTN3A2	0	0	0	1	1	0	55.5483	55.5483	32.2912	0.570844	0.0148522	0.0428091	0.0303295	0.798962	0.955272	0.972155	0.00992824	1
CYP11B1	0	5	0	0	1	4.65583	0	0	35.2035	0.0158529	0.679823	0.047944	0.0278681	0.798962	0.955272	0.972155	0.0101785	1
LSM14B	0	1	0	1	1	3.58623	39.671	39.671	32.085	0.307815	0.0216071	0.0463372	0.0305203	0.798962	0.955272	0.972155	0.0106932	1
SUSD5	0	0	1	0	1	0	21.0848	21.0848	33.1202	0.193762	0.0438122	0.0500109	0.0295857	0.798962	0.955272	0.972155	0.0111207	1
KIAA1919	0	3	1	0	0	10.019	56.4628	56.4628	0	0.00617218	0.0145851	0.0016043	1	0.798962	0.955272	0.972155	0.0119281	1
SLCO1B1	2	2	0	2	1	1.25028	11.263	11.263	32.0249	0.780824	0.0170505	0.0580336	0.0305765	0.860015	0.955272	0.972155	0.0130144	1
RPP30	0	0	1	1	0	0	63.5275	63.5275	0	0.538704	0.000492497	0.00180715	1	0.798962	0.889012	0.972155	0.0132211	1
PHIP	0	2	1	0	2	1.81755	6.83518	6.83518	20.1512	0.483477	0.153735	0.306168	0.00597509	0.798962	0.955272	0.972155	0.0133614	1
PSMB5	0	4	0	0	0	14.9534	0	0	0	0.000414921	0.849468	0.00191217	1	0.798962	0.955272	0.972155	0.0138814	1
ALKBH6	1	2	0	0	1	7.63644	0	0	57.44	0.0380689	0.844584	0.11368	0.0172061	0.798962	0.955272	0.972155	0.0141552	1
DENND2C	0	3	0	2	1	1.99899	11.9373	11.9373	21.2295	0.342984	0.0159845	0.0442677	0.0456398	0.798962	0.955272	0.972155	0.0145557	1
TEAD2	0	0	1	0	1	0	14.9674	14.9674	44.6716	0.280579	0.0643096	0.0931315	0.0220503	0.798962	0.955272	0.972155	0.0147614	1
TRUB2	0	2	0	0	1	8.31308	0	0	48.1803	0.0330882	0.844524	0.100792	0.0204668	0.798962	0.955272	0.972155	0.0148191	1
FMO1	0	0	1	0	1	0	10.2604	10.2604	45.4449	0.20234	0.0980491	0.101314	0.0216806	0.798962	0.955272	0.972155	0.0156414	1
PDCD10	0	0	1	1	0	0	57.562	57.562	0	0.573309	0.000605873	0.00227984	1	0.798962	0.889012	0.972155	0.0161496	1
KIF4B	1	5	2	0	1	2.01829	11.3082	11.3082	15.8723	0.236871	0.0173154	0.0402709	0.060406	0.798962	0.955272	0.972155	0.0170739	1
MEI4	0	1	0	1	1	1.56153	19.4481	19.4481	54.8951	0.693951	0.0479627	0.13587	0.017994	0.816573	0.955272	0.972155	0.0171475	1
PTGES3L-AARSD1	0	0	1	1	0	0	46.424	46.424	0	0.362928	0.000951742	0.00249547	1	0.798962	0.955272	0.972155	0.0174515	1
SETX	0	8	0	0	1	4.48088	0	0	5.35349	0.00508324	0.582236	0.0151878	0.165442	0.798962	0.955272	0.972155	0.0175547	1
CXCR4	0	2	0	0	1	10.6241	0	0	25.3191	0.0202437	0.897932	0.0668192	0.038462	0.798962	0.955272	0.972155	0.0178971	1
CKMT1A	0	0	0	0	1	0	0	0	359.127	0.712521	0.894432	0.926258	0.00277929	0.822693	0.955272	0.972155	0.017923	1
CCDC101	0	2	0	0	1	5.92225	0	0	64.8511	0.0641614	0.809744	0.173945	0.0152602	0.798962	0.955272	0.972155	0.0183993	1
VIPR2	0	0	0	1	1	0	7.86275	7.86275	29.9524	0.120578	0.131743	0.0823721	0.032645	0.798962	0.955272	0.972155	0.0186043	1
MAP1S	0	0	0	1	1	0	29.3311	29.3311	13.0227	0.19925	0.0302764	0.0372993	0.0729611	0.798962	0.955272	0.972155	0.0187956	1
SH3RF3	0	5	0	0	1	4.31108	0	0	21.8086	0.0212443	0.74313	0.0650091	0.0444649	0.798962	0.955272	0.972155	0.01979	1
MANF	1	3	0	0	0	21.0295	0	0	0	0.000649102	0.873875	0.00293226	1	0.798962	0.955272	0.972155	0.0200331	1
ZNF93	0	3	0	0	1	5.48815	0	0	32.3631	0.0327128	0.794807	0.0977232	0.0302635	0.798962	0.955272	0.972155	0.0201799	1
RCN1	0	2	0	0	1	7.36969	0	0	40.4216	0.0419709	0.844784	0.123429	0.0243302	0.798962	0.955272	0.972155	0.0204451	1
SHCBP1	0	5	0	0	0	9.73716	0	0	0	0.000715551	0.751176	0.00301042	1	0.798962	0.955272	0.972155	0.020488	1
CYB5R4	0	1	0	1	1	2.3338	19.1297	19.1297	38.2609	0.476243	0.0488581	0.118899	0.0256802	0.798962	0.955272	0.972155	0.0207369	1
SERPINB13	0	0	0	2	0	0	36.4868	36.4868	0	0.266126	0.0015774	0.00306092	1	0.798962	0.955272	0.972155	0.0207807	1
CCNT2	0	0	0	1	1	0	27.2219	27.2219	19.8071	0.364925	0.0329126	0.0643016	0.0488079	0.798962	0.955272	0.972155	0.0212284	1
AC009403.2	0	0	0	0	1	0	0	0	269.591	0.625684	0.852153	0.872806	0.00370002	0.800013	0.955272	0.972155	0.0217515	1
SCOC	0	1	0	0	1	5.85078	0	0	123.298	0.182268	0.870744	0.404806	0.00806607	0.798962	0.955272	0.972155	0.0219566	1
USP14	0	0	0	2	0	0	43.5593	43.5593	0	0.448748	0.00108787	0.00332711	1	0.798962	0.955272	0.972155	0.0223104	1
UBE2C	0	1	0	0	1	7.60704	0	0	97.1315	0.136643	0.872232	0.325546	0.0102239	0.798962	0.955272	0.972155	0.0223175	1
COL1A2	0	6	0	3	0	3.14943	13.6478	13.6478	0	0.0487616	0.00251156	0.00339999	1	0.798962	0.955272	0.972155	0.0227255	1
SPINK2	0	1	0	0	1	7.56904	0	0	95.5698	0.1374	0.895893	0.328551	0.0103898	0.798962	0.955272	0.972155	0.0228027	1
KRTAP3-1	0	0	0	0	1	0	0	0	233.819	0.52498	0.91161	0.812184	0.00426445	0.798962	0.955272	0.972155	0.023086	1
RP11-93B14.6	0	1	1	0	0	10.9291	222.786	222.786	0	0.0913871	0.00321573	0.00351913	1	0.798962	0.955272	0.972155	0.0234006	1
CENPU	0	2	0	0	1	5.84542	0	0	48.5839	0.0657866	0.776167	0.175085	0.0202991	0.798962	0.955272	0.972155	0.0235979	1
SNAP47	0	3	1	0	0	8.03789	43.7041	43.7041	0	0.0115367	0.0193959	0.00356144	1	0.798962	0.955272	0.972155	0.0236394	1
HYOU1	2	6	1	0	0	5.98535	9.8985	9.8985	0	0.00234049	0.100463	0.00356145	1	0.798962	0.955272	0.972155	0.0236394	1
NID1	1	7	0	0	1	3.59143	0	0	13.301	0.0187232	0.579545	0.0499013	0.0715096	0.798962	0.955272	0.972155	0.0236787	1
BUB1B	0	3	0	1	1	4.01697	8.97917	8.97917	18.9851	0.0728914	0.113724	0.0707552	0.0508474	0.798962	0.955272	0.972155	0.0238437	1
ZSWIM2	0	5	0	0	0	9.27612	0	0	0	0.000888838	0.72599	0.00361694	1	0.798962	0.955272	0.972155	0.0239519	1
IGHMBP2	2	5	0	0	1	4.11009	0	0	16.5282	0.0215536	0.658933	0.0623296	0.0581046	0.798962	0.955272	0.972155	0.0239782	1
IFRD2	1	2	0	1	1	3.12789	19.7488	19.7488	18.3549	0.201708	0.046706	0.0697883	0.0525303	0.798962	0.955272	0.972155	0.0242273	1
PSAPL1	0	5	0	0	1	3.53594	0	0	31.461	0.0436807	0.728621	0.119885	0.0311129	0.798962	0.955272	0.972155	0.0245856	1
SPPL3	0	4	0	0	0	12.3087	0	0	0	0.000871532	0.8097	0.00375263	1	0.798962	0.955272	0.972155	0.0247122	1
LPHN2	1	10	1	1	0	4.11032	7.45437	7.45437	0	0.00348786	0.0399268	0.00378848	1	0.798962	0.955272	0.972155	0.0249122	1
DLGAP3	0	4	1	0	1	2.80895	13.4163	13.4163	19.4131	0.123661	0.0726839	0.07666	0.0497647	0.798962	0.955272	0.972155	0.0250598	1
ELOVL2	0	3	1	0	0	10.0675	21.9546	21.9546	0	0.00608727	0.0418725	0.00390668	1	0.798962	0.955272	0.972155	0.0255695	1
NR5A1	0	1	1	0	1	1.173	20.6673	20.6673	32.6933	0.88395	0.0448047	0.133543	0.0299641	0.923027	0.955272	0.972155	0.0260941	1
DCAF4L2	1	4	0	0	1	3.36463	0	0	43.1675	0.070206	0.698099	0.17585	0.0228066	0.798962	0.955272	0.972155	0.026144	1
IYD	0	2	0	0	1	4.14259	0	0	70.9035	0.125148	0.769604	0.292943	0.0139699	0.798962	0.955272	0.972155	0.026595	1
FEM1C	0	4	0	0	0	12.0253	0	0	0	0.000951668	0.852274	0.00414434	1	0.798962	0.955272	0.972155	0.0268803	1
TRPV2	0	3	0	0	1	6.19254	0	0	16.6458	0.0236758	0.741855	0.0719113	0.0577104	0.798962	0.955272	0.972155	0.0269114	1
SPINK8	0	0	0	0	1	0	0	0	203.502	0.597379	0.827305	0.849768	0.00489764	0.798962	0.955272	0.972155	0.0269763	1
CD81	0	2	1	0	0	11.5637	49.0907	49.0907	0	0.0170513	0.0170408	0.00417947	1	0.798962	0.955272	0.972155	0.0270728	1
SH3BGRL2	1	0	0	0	1	0	0	0	191.659	0.535023	0.829935	0.806606	0.0051992	0.798962	0.955272	0.972155	0.0271507	1
SCN4A	1	2	1	0	2	0.903888	6.28944	6.28944	14.2281	0.89766	0.167072	0.371849	0.011459	0.931698	0.955272	0.972155	0.0275187	1
IL36RN	0	1	0	0	1	3.81424	0	0	123.198	0.288524	0.818422	0.553006	0.00807258	0.798962	0.955272	0.972155	0.0286229	1
OVCH1-AS1	0	4	0	0	0	11.5762	0	0	0	0.00109832	0.793318	0.00461204	1	0.798962	0.955272	0.972155	0.0294206	1
RP11-47I22.3	0	0	0	0	1	0	0	0	191.301	0.646469	0.88027	0.890156	0.00520891	0.802355	0.955272	0.972155	0.0295534	1
MAGEB2	1	2	0	0	1	3.88126	0	0	69.1587	0.137797	0.833635	0.323929	0.014319	0.798962	0.955272	0.972155	0.0295619	1
SPOCK1	0	3	0	0	1	3.47498	0	0	49.3286	0.103684	0.658769	0.234792	0.0199969	0.798962	0.955272	0.972155	0.0298666	1
GAPDH	0	2	0	0	1	6.90768	0	0	27.8036	0.0476403	0.836202	0.136982	0.0351075	0.798962	0.955272	0.972155	0.0304764	1
YLPM1	0	2	2	0	1	1.43662	14.4516	14.4516	7.09337	0.663711	0.0108167	0.0384102	0.128516	0.807829	0.955272	0.972155	0.0311538	1
ATCAY	1	3	1	1	0	3.30112	26.4572	26.4572	0	0.11291	0.00299058	0.00494861	1	0.798962	0.955272	0.972155	0.031219	1
CRLF1	2	3	0	0	1	4.20584	0	0	30.8073	0.0602227	0.724449	0.158368	0.0317588	0.798962	0.955272	0.972155	0.0316481	1
GTF2E1	0	4	0	0	0	11.277	0	0	0	0.00121178	0.827906	0.0051336	1	0.798962	0.955272	0.972155	0.0321977	1
PPFIA4	3	0	0	0	1	0	0	0	15.0923	0.031462	0.483162	0.0814237	0.0633919	0.798962	0.955272	0.972155	0.0323452	1
CFTR	3	4	1	3	0	1.24507	10.648	10.648	0	0.716479	0.0011899	0.00516925	1	0.824916	0.955272	0.972155	0.0323855	1
ERBB2	1	0	1	0	1	0	5.69415	5.69415	14.68	0.0836762	0.186266	0.0797408	0.065093	0.798962	0.955272	0.972155	0.0324977	1
RNF165	0	5	0	0	0	8.44468	0	0	0	0.00134658	0.716572	0.00527677	1	0.798962	0.955272	0.972155	0.0329505	1
DDX17	1	0	1	0	1	0	16.0263	16.0263	15.1724	0.26505	0.0590237	0.083875	0.063072	0.798962	0.955272	0.972155	0.0330207	1
SMAGP	0	0	0	0	1	0	0	0	169.132	0.665718	0.903896	0.904372	0.00588894	0.808496	0.955272	0.972155	0.0332073	1
NTSR2	0	5	0	1	0	5.3035	26.2058	26.2058	0	0.00951332	0.0343442	0.00538179	1	0.798962	0.955272	0.972155	0.0335002	1
KIAA0907	0	1	1	0	1	2.56647	19.7908	19.7908	19.478	0.433513	0.0470334	0.109789	0.0496045	0.798962	0.955272	0.972155	0.0338354	1
SLCO2B1	2	0	0	0	1	0	0	0	27.7015	0.0630796	0.570331	0.155735	0.0352337	0.798962	0.955272	0.972155	0.0340496	1
EZH2	0	0	0	2	0	0	28.0026	28.0026	0	0.290342	0.00274445	0.00549982	1	0.798962	0.955272	0.972155	0.0341156	1
AC003102.1	0	0	0	0	1	0	0	0	170.515	0.788059	0.95528	0.963003	0.00584134	0.864301	0.96193	0.97765	0.0347667	1
PGR	2	0	0	0	1	0	0	0	20.6946	0.0444977	0.621007	0.120525	0.0467818	0.798962	0.955272	0.972155	0.0348348	1
WBP5	0	0	0	0	1	0	0	0	159.156	0.663236	0.914952	0.904448	0.00625647	0.807829	0.955272	0.972155	0.0349397	1
SLC17A4	0	1	1	0	1	1.13787	10.2366	10.2366	44.3008	0.905593	0.098303	0.255013	0.022232	0.937028	0.955272	0.972155	0.0349956	1
RP11-831H9.11	0	0	0	0	1	0	0	0	156.227	0.659449	0.882796	0.8978	0.00637326	0.806358	0.955272	0.972155	0.0352667	1
MRPL36	0	2	0	0	0	39.4982	0	0	0	0.0013358	0.942507	0.00580205	1	0.798962	0.957587	0.972155	0.03568	1
AGAP1	2	3	1	2	0	1.04019	15.7861	15.7861	0	0.953208	0.00145907	0.00589518	1	0.968685	0.955272	0.972155	0.0361588	1
PNISR	0	3	0	0	1	5.29677	0	0	16.1816	0.0359274	0.721083	0.101742	0.0592986	0.798962	0.955272	0.972155	0.0368656	1
C12orf77	0	3	0	0	0	16.4354	0	0	0	0.00144884	0.852109	0.00612267	1	0.798962	0.955272	0.972155	0.0373223	1
ZC3H10	0	2	0	0	1	5.47679	0	0	31.7813	0.0744828	0.851967	0.199467	0.0308059	0.798962	0.955272	0.972155	0.0374348	1
NHLH1	0	3	0	0	0	16.481	0	0	0	0.00143692	0.914348	0.00617623	1	0.798962	0.955272	0.972155	0.037595	1
TUBA4A	0	2	0	0	1	7.42558	0	0	19.0451	0.0413526	0.868113	0.122707	0.0506928	0.798962	0.955272	0.972155	0.0378194	1
FAM209B	0	0	0	0	1	0	0	0	118.18	0.474549	0.8272	0.756828	0.0084134	0.798962	0.955272	0.972155	0.038565	1
SLC20A2	0	3	0	0	1	3.9463	0	0	29.6162	0.0761615	0.738506	0.193028	0.0330072	0.798962	0.955272	0.972155	0.0385845	1
HIST1H2AC	0	3	0	0	0	16.2411	0	0	0	0.00150102	0.921569	0.0064382	1	0.798962	0.955272	0.972155	0.0389222	1
CEP170B	1	0	0	0	1	0	0	0	11.6396	0.0274792	0.594827	0.079363	0.0811455	0.798962	0.955272	0.972155	0.038931	1
ATF2	1	4	0	0	0	10.2065	0	0	0	0.00160033	0.767287	0.00645469	1	0.798962	0.955272	0.972155	0.0390053	1
PSMA3	0	1	0	0	1	6.45603	0	0	56.2281	0.163672	0.826831	0.369038	0.0175725	0.798962	0.955272	0.972155	0.0391577	1
POT1	0	1	2	0	0	2.07239	35.6332	35.6332	0	0.534322	0.00165762	0.00649194	1	0.798962	0.955272	0.972155	0.0391931	1
DCAF10	0	2	0	0	1	4.79836	0	0	35.931	0.0955076	0.785991	0.238224	0.0273144	0.798962	0.955272	0.972155	0.0392686	1
OR4C15	1	4	1	0	0	5.44272	29.8115	29.8115	0	0.0151396	0.0294494	0.00655619	1	0.798962	0.955272	0.972155	0.0395164	1
HBB	0	0	0	0	1	0	0	0	116.723	0.48572	0.862454	0.773003	0.00851782	0.798962	0.955272	0.972155	0.0396577	1
SALL1	1	10	0	0	0	4.54077	0	0	0	0.00183216	0.671216	0.00662867	1	0.798962	0.955272	0.972155	0.0398804	1
NCF1	0	0	0	0	1	0	0	0	128.087	0.602518	0.881686	0.863759	0.00776605	0.798962	0.955272	0.972155	0.0402778	1
OR13A1	1	0	0	0	1	0	0	0	65.2335	0.210076	0.827795	0.446272	0.0151717	0.798962	0.955272	0.972155	0.0405913	1
BBS5	0	4	0	0	0	10.2412	0	0	0	0.00173572	0.762288	0.00691584	1	0.798962	0.955272	0.972155	0.0413148	1
C8orf86	1	0	0	0	1	0	0	0	104.45	0.448776	0.802864	0.728406	0.00951219	0.798962	0.955272	0.972155	0.0413789	1
MKNK1	0	2	0	0	1	4.29445	0	0	37.8476	0.117203	0.744473	0.274824	0.0259557	0.798962	0.955272	0.972155	0.0423928	1
LIPG	1	3	0	0	1	2.58704	0	0	52.6825	0.196945	0.65618	0.3859	0.0187401	0.798962	0.955272	0.972155	0.0428793	1
AC016757.3	0	0	0	0	1	0	0	0	104.483	0.477825	0.845565	0.763239	0.00950919	0.798962	0.955272	0.972155	0.0430073	1
ZNF668	0	3	0	0	1	5.69043	0	0	11.9113	0.0297122	0.855185	0.0920641	0.0793961	0.798962	0.955272	0.972155	0.043262	1
PBRM1	0	4	0	1	1	3.36403	7.73775	7.73775	10.6179	0.0743032	0.134096	0.0837923	0.0884768	0.798962	0.955272	0.972155	0.0437735	1
TMEM18	0	0	0	0	1	0	0	0	121.216	0.684349	0.861566	0.906962	0.00820382	0.813892	0.955272	0.972155	0.0439053	1
SMTNL2	2	0	0	0	1	0	0	0	40.4485	0.13443	0.714114	0.307484	0.0243143	0.798962	0.955272	0.972155	0.0440802	1
PRR14L	1	1	0	0	2	0.614743	0	0	15.8707	0.626158	0.653826	0.808501	0.00935575	0.800013	0.955272	0.972155	0.0445099	1
MYO1D	0	0	2	0	0	0	13.9349	13.9349	0	0.102706	0.0116551	0.00762628	1	0.798962	0.955272	0.972155	0.0448132	1
ABCF2	0	1	1	1	0	1.98827	32.9151	32.9151	0	0.555822	0.00195729	0.00766915	1	0.798962	0.955272	0.972155	0.0450221	1
VSTM2B	0	0	0	0	1	0	0	0	56.746	0.213417	0.772968	0.444347	0.017414	0.798962	0.955272	0.972155	0.0453565	1
NUTF2	0	0	0	0	1	0	0	0	116.733	0.688944	0.874386	0.911682	0.00851704	0.8155	0.955272	0.972155	0.0454876	1
ACSS3	0	0	0	0	1	0	0	0	32.5416	0.118703	0.594158	0.262942	0.0301009	0.798962	0.955272	0.972155	0.0462147	1
MTARC1	0	0	0	0	1	0	0	0	70.7346	0.305821	0.752179	0.565274	0.014003	0.798962	0.955272	0.972155	0.0462182	1
HS3ST3A1	0	0	0	0	1	0	0	0	60.4318	0.234647	0.837451	0.484236	0.0163637	0.798962	0.955272	0.972155	0.0462587	1
MROH8	0	0	0	2	0	0	18.1383	18.1383	0	0.175742	0.00677227	0.00792597	1	0.798962	0.955272	0.972155	0.0462687	1
KRTAP8-1	0	1	1	0	0	6.70545	149.263	149.263	0	0.157005	0.00498491	0.00793279	1	0.798962	0.955272	0.972155	0.0463017	1
HSPB8	1	3	1	0	0	6.42991	30.0375	30.0375	0	0.0203068	0.0292017	0.00800369	1	0.798962	0.955272	0.972155	0.0466443	1
ISM1	1	3	0	0	1	3.28485	0	0	32.1523	0.114242	0.706016	0.262987	0.0304578	0.798962	0.955272	0.972155	0.0466748	1
SERPINI2	1	0	0	0	1	0	0	0	66.6101	0.294179	0.726281	0.544833	0.0148613	0.798962	0.955272	0.972155	0.0470939	1
SLC26A8	1	0	0	0	1	0	0	0	26.1077	0.0951977	0.579731	0.218635	0.0373298	0.798962	0.955272	0.972155	0.0474051	1
ELAVL4	0	0	0	0	1	0	0	0	55.4562	0.228385	0.727194	0.458361	0.0178141	0.798962	0.955272	0.972155	0.0474229	1
COX19	0	1	1	0	0	11.0821	94.0093	94.0093	0	0.0899818	0.00829195	0.00817342	1	0.798962	0.955272	0.972155	0.047462	1
LIMCH1	0	0	0	0	1	0	0	0	16.1475	0.0574512	0.502328	0.138424	0.0594186	0.798962	0.955272	0.972155	0.0477095	1
CAGE1	4	0	0	0	1	0	0	0	24.9261	0.0913187	0.583491	0.210725	0.0390521	0.798962	0.955272	0.972155	0.0477302	1
AIG1	0	0	0	0	1	0	0	0	84.684	0.43393	0.764572	0.705396	0.0117147	0.798962	0.955272	0.972155	0.0478946	1
CDH16	1	3	1	0	1	1.96959	7.69708	7.69708	27.4899	0.345751	0.133746	0.233292	0.0354984	0.798962	0.955272	0.972155	0.0479807	1
MN1	2	0	0	0	1	0	0	0	16.3315	0.0515432	0.695836	0.141308	0.0587764	0.798962	0.955272	0.972155	0.0480961	1
LRRIQ1	1	7	0	0	1	2.58595	0	0	14.6356	0.0759189	0.414368	0.128999	0.0652815	0.798962	0.955272	0.972155	0.0486496	1
TGDS	0	3	0	0	0	14.5317	0	0	0	0.00208726	0.812529	0.00843765	1	0.798962	0.955272	0.972155	0.0487279	1
MYOZ1	0	0	0	0	1	0	0	0	75.207	0.367742	0.788605	0.644368	0.0131777	0.798962	0.955272	0.972155	0.0489839	1
SYNPR	0	1	1	1	0	1.55843	32.1707	32.1707	0	0.695178	0.00205329	0.00851077	1	0.816809	0.955272	0.972155	0.0490767	1
ACTR3C	1	2	0	1	0	8.03557	42.2702	42.2702	0	0.0344139	0.0199384	0.00852704	1	0.798962	0.955272	0.972155	0.0491542	1
XCR1	0	2	0	0	1	3.26258	0	0	47.6383	0.191123	0.823391	0.413089	0.0206964	0.798962	0.955272	0.972155	0.049261	1
RP11-1396O13.13	0	3	0	0	0	14.4825	0	0	0	0.00210825	0.837859	0.00860179	1	0.798962	0.955272	0.972155	0.04951	1
LAMA3	3	0	0	0	0	0	0	0	0	0.00306407	0.288181	0.00867319	1	0.798962	0.955272	0.972155	0.0498493	1
CCDC166	0	0	0	0	1	0	0	0	48.7272	0.200045	0.812162	0.429121	0.0202403	0.798962	0.955272	0.972155	0.0499078	1
HECW2	1	6	0	0	1	3.19718	0	0	10.4924	0.041898	0.546818	0.0973192	0.0894697	0.798962	0.955272	0.972155	0.0500104	1
DKFZP434A062	0	1	0	0	1	3.21687	0	0	71.7616	0.344635	0.886126	0.632664	0.0138044	0.798962	0.955272	0.972155	0.0501358	1
NPLOC4	0	2	0	0	1	4.64287	0	0	27.3873	0.101532	0.749142	0.245854	0.0356282	0.798962	0.955272	0.972155	0.0502579	1
SMIM15	0	0	0	0	1	0	0	0	105.869	0.733324	0.907032	0.937254	0.00938551	0.833751	0.955272	0.972155	0.0504344	1
BMP15	1	0	0	0	1	0	0	0	48.1422	0.209988	0.725059	0.431003	0.0204828	0.798962	0.955272	0.972155	0.0505836	1
RBFA	0	2	0	1	0	8.04554	42.7062	42.7062	0	0.0353045	0.0199017	0.00889088	1	0.798962	0.955272	0.972155	0.0508801	1
ABCB4	0	0	1	1	0	0	14.5605	14.5605	0	0.130278	0.0106514	0.0089236	1	0.798962	0.955272	0.972155	0.0510346	1
PRR18	0	0	1	0	0	0	238.606	238.606	0	0.467044	0.00298379	0.00898391	1	0.798962	0.955272	0.972155	0.0513189	1
CHRNA6	1	1	2	0	0	1.24467	30.9958	30.9958	0	0.841297	0.00214762	0.00900976	1	0.895042	0.955272	0.972155	0.0514407	1
NEMF	0	0	1	0	1	0	8.81787	8.81787	14.7475	0.255712	0.116035	0.140116	0.064808	0.798962	0.955272	0.972155	0.0517744	1
PEX16	0	2	0	1	0	8.18732	40.2738	40.2738	0	0.0341039	0.0212466	0.00914082	1	0.798962	0.955272	0.972155	0.052057	1
LMX1A	0	2	0	0	1	2.52104	0	0	55.8896	0.294005	0.674643	0.520522	0.0176776	0.798962	0.955272	0.972155	0.0523422	1
FAM101B	0	3	0	0	0	14.1864	0	0	0	0.00224087	0.899499	0.00926355	1	0.798962	0.955272	0.972155	0.0526324	1
ARHGAP11A	0	3	1	0	0	6.55267	26.6058	26.6058	0	0.0203057	0.0337667	0.00930744	1	0.798962	0.955272	0.972155	0.0528378	1
FAM180B	0	0	0	0	1	0	0	0	85.9728	0.532883	0.855687	0.810169	0.0115405	0.798962	0.955272	0.972155	0.0530356	1
NTM	0	2	0	0	1	2.46399	0	0	57.7401	0.304998	0.726345	0.550433	0.0171177	0.798962	0.955272	0.972155	0.0533735	1
NKTR	2	0	1	0	1	0	8.07471	8.07471	9.90205	0.150934	0.126	0.099758	0.0944551	0.798962	0.955272	0.972155	0.0533759	1
DPYSL3	0	0	0	0	1	0	0	0	33.5853	0.146475	0.692066	0.325826	0.0291841	0.798962	0.955272	0.972155	0.053778	1
SIRT4	1	0	0	0	1	0	0	0	66.5455	0.35698	0.829575	0.640073	0.0148756	0.798962	0.955272	0.972155	0.0538362	1
DAW1	0	0	0	0	1	0	0	0	50.9091	0.262776	0.675756	0.493239	0.0193842	0.798962	0.955272	0.972155	0.0540205	1
ELF1	0	2	0	0	1	5.61524	0	0	18.8851	0.0710306	0.783655	0.187126	0.0511072	0.798962	0.955272	0.972155	0.0540318	1
TMEM202	0	0	0	0	1	0	0	0	65.0013	0.364601	0.748645	0.63173	0.0152253	0.798962	0.955272	0.972155	0.0542864	1
UBE2N	0	0	0	0	1	0	0	0	92.0806	0.654675	0.899172	0.897684	0.0107806	0.804433	0.955272	0.972155	0.0545616	1
OAZ3	0	0	0	0	1	0	0	0	81.298	0.515365	0.844123	0.794286	0.0121986	0.798962	0.955272	0.972155	0.0546154	1
CCDC53	0	0	0	0	1	0	0	0	89.5617	0.632533	0.86166	0.878756	0.0110815	0.800263	0.955272	0.972155	0.0548415	1
ARVCF	0	4	0	0	1	3.43818	0	0	17.3867	0.0696985	0.714982	0.176262	0.0553446	0.798962	0.955272	0.972155	0.0549212	1
POF1B	0	0	0	0	1	0	0	0	35.5177	0.173928	0.606798	0.353476	0.0276262	0.798962	0.955272	0.972155	0.0549677	1
OR4K1	0	0	0	0	1	0	0	0	40.8249	0.186847	0.797498	0.406539	0.0240938	0.798962	0.955272	0.972155	0.0551058	1
ARHGAP33	1	1	0	1	1	1.18787	16.0718	16.0718	16.4133	0.8741	0.0588365	0.167554	0.0584952	0.916478	0.955272	0.972155	0.0551339	1
OXA1L	1	2	0	0	1	4.36744	0	0	26.5199	0.111095	0.765964	0.266615	0.0367642	0.798962	0.955272	0.972155	0.0551374	1
FOXI2	0	1	0	0	1	2.44822	0	0	74.8114	0.454313	0.866516	0.744358	0.0132468	0.798962	0.955272	0.972155	0.0554075	1
TMOD1	1	0	0	0	1	0	0	0	48.7146	0.254166	0.70406	0.488473	0.0202454	0.798962	0.955272	0.972155	0.0555415	1
FGD1	0	1	1	0	1	0.823673	10.5651	10.5651	23.0188	0.852949	0.0949036	0.236131	0.0421946	0.902677	0.955272	0.972155	0.0558834	1
CPO	0	0	0	0	1	0	0	0	49.3703	0.264048	0.694805	0.499631	0.0199802	0.798962	0.955272	0.972155	0.0559722	1
ACOT12	0	0	0	0	1	0	0	0	40.0525	0.203693	0.65374	0.407735	0.0245507	0.798962	0.955272	0.972155	0.0560985	1
SMARCAL1	1	1	0	1	1	1.07451	12.7511	12.7511	19.9963	0.946582	0.0762418	0.207558	0.0483613	0.964733	0.955272	0.972155	0.0562257	1
VGLL3	0	0	0	0	1	0	0	0	62.1648	0.358288	0.798248	0.635954	0.0159125	0.798962	0.955272	0.972155	0.0566018	1
RP11-724O16.1	0	4	0	0	0	9.12766	0	0	0	0.00265255	0.748718	0.0101226	1	0.798962	0.955272	0.972155	0.0566157	1
RBM12B-AS1	0	0	0	0	1	0	0	0	86.6647	0.640002	0.897703	0.88914	0.0114491	0.800802	0.955272	0.972155	0.0568782	1
PEX7	0	1	0	0	1	3.20137	0	0	59.3395	0.346357	0.766294	0.611478	0.0166615	0.798962	0.955272	0.972155	0.0569164	1
LRRTM4	1	9	0	0	0	4.41894	0	0	0	0.00312293	0.615014	0.010212	1	0.798962	0.955272	0.972155	0.0570257	1
IARS	0	0	0	2	0	0	17.1693	17.1693	0	0.207314	0.00758612	0.0102616	1	0.798962	0.955272	0.972155	0.057253	1
CISD3	0	0	0	0	1	0	0	0	85.6927	0.653729	0.904243	0.897857	0.0115779	0.804433	0.955272	0.972155	0.0578645	1
KIAA1468	0	2	1	0	1	2.45678	10.8899	10.8899	14.748	0.30643	0.0917541	0.160867	0.064806	0.798962	0.955272	0.972155	0.0580006	1
FGF23	0	1	0	0	1	1.44342	0	0	86.5476	0.743501	0.804983	0.918249	0.0114644	0.839015	0.955272	0.972155	0.0584659	1
NMB	1	0	0	0	1	0	0	0	81.9483	0.627803	0.882162	0.879549	0.0121026	0.800013	0.955272	0.972155	0.0590008	1
ST6GALNAC1	1	6	0	0	0	5.82129	0	0	0	0.00301509	0.680512	0.0107575	1	0.798962	0.955272	0.972155	0.0595123	1
PLCXD2	0	0	0	0	1	0	0	0	66.265	0.435699	0.826114	0.721186	0.0149379	0.798962	0.955272	0.972155	0.0595823	1
ASPM	3	9	1	0	1	2.82947	3.0195	3.0195	6.17803	0.0287441	0.362561	0.0744334	0.145619	0.798962	0.955272	0.972155	0.0598807	1
RPL5	0	3	0	0	0	13.1833	0	0	0	0.00278067	0.79849	0.010904	1	0.798962	0.955272	0.972155	0.0601749	1
C19orf26	2	0	0	0	1	0	0	0	21.6401	0.0986243	0.738854	0.243809	0.0448004	0.798962	0.955272	0.972155	0.0602597	1
RP11-297N6.4	0	2	0	0	0	28.2983	0	0	0	0.00268488	0.905812	0.010954	1	0.798962	0.955272	0.972155	0.0604009	1
DCC	2	10	3	0	0	2.7825	7.07209	7.07209	0	0.0287078	0.0149718	0.0109801	1	0.798962	0.955272	0.972155	0.0605189	1
NME6	0	0	0	0	1	0	0	0	74.4328	0.56613	0.822854	0.827741	0.0133135	0.798962	0.955272	0.972155	0.0606993	1
PIP5K1B	0	0	0	0	1	0	0	0	46.5115	0.28222	0.700872	0.524182	0.0211906	0.798962	0.955272	0.972155	0.0610938	1
FAM211B	0	0	0	0	1	0	0	0	60.0784	0.392152	0.828671	0.678205	0.0164589	0.798962	0.955272	0.972155	0.0613401	1
CIC	0	3	2	0	0	1.9248	25.6981	25.6981	0	0.368522	0.00328331	0.0111877	1	0.798962	0.955272	0.972155	0.0614535	1
TCP11	0	2	0	0	1	2.92423	0	0	39.6767	0.230322	0.722459	0.452145	0.0247793	0.798962	0.955272	0.972155	0.0615259	1
C14orf177	0	2	1	0	0	6.49497	48.0109	48.0109	0	0.0537026	0.017468	0.0112182	1	0.798962	0.955272	0.972155	0.0615906	1
HERC1	1	7	0	0	2	1.96521	0	0	6.75519	0.202062	0.376416	0.264971	0.0431994	0.798962	0.955272	0.972155	0.0626135	1
FAM47B	1	8	0	0	0	4.73811	0	0	0	0.00309307	0.744717	0.0115106	1	0.798962	0.955272	0.972155	0.0628993	1
KCNQ5	0	3	1	1	0	2.85777	19.8687	19.8687	0	0.162927	0.00560743	0.011541	1	0.798962	0.955272	0.972155	0.0630354	1
ANO3	2	5	0	0	1	2.20018	0	0	22.6034	0.17926	0.418343	0.269234	0.0429472	0.798962	0.955272	0.972155	0.0631327	1
ZNF581	0	0	1	0	0	0	216.415	216.415	0	0.612608	0.00331925	0.0115771	1	0.799326	0.955272	0.972155	0.0631963	1
KREMEN2	0	2	0	0	1	3.7984	0	0	28.0664	0.146309	0.792402	0.333924	0.0347865	0.798962	0.955272	0.972155	0.0633698	1
TAF11	0	0	0	0	1	0	0	0	73.6167	0.602075	0.88359	0.863774	0.0134598	0.798962	0.955272	0.972155	0.0634151	1
IP6K3	0	5	0	0	0	6.94809	0	0	0	0.0031265	0.744822	0.011684	1	0.798962	0.955272	0.972155	0.0636724	1
NDUFS7	1	0	0	0	1	0	0	0	63.315	0.465385	0.847714	0.752563	0.0156265	0.798962	0.955272	0.972155	0.06401	1
OR4M1	0	0	0	0	1	0	0	0	53.0673	0.349129	0.837453	0.63253	0.0186059	0.798962	0.955272	0.972155	0.0640492	1
UCN	0	0	0	0	1	0	0	0	77.4458	0.689155	0.946346	0.921053	0.0128001	0.8155	0.958899	0.972155	0.0641415	1
ADIPOR2	0	1	0	0	1	3.48076	0	0	48.8594	0.317563	0.804969	0.586803	0.0201863	0.798962	0.955272	0.972155	0.0643892	1
COLQ	1	0	0	0	1	0	0	0	40.7647	0.263032	0.672299	0.492189	0.0241288	0.798962	0.955272	0.972155	0.0645249	1
KIAA1462	1	0	0	0	1	0	0	0	11.138	0.0531746	0.634859	0.141159	0.0845865	0.798962	0.955272	0.972155	0.0648092	1
DNAJC6	0	0	0	0	1	0	0	0	18.966	0.104236	0.579894	0.235535	0.0508969	0.798962	0.955272	0.972155	0.0650211	1
ADORA2B	0	0	0	0	1	0	0	0	57.1033	0.40561	0.851801	0.696009	0.0173063	0.798962	0.955272	0.972155	0.0652747	1
PHF21A	1	2	0	0	1	3.22063	0	0	31.9378	0.191769	0.70805	0.393088	0.0306581	0.798962	0.955272	0.972155	0.0653011	1
MYRFL	0	1	0	1	1	0.696158	5.14369	5.14369	32.9675	0.723911	0.20963	0.407212	0.0297199	0.82811	0.955272	0.972155	0.0655262	1
ZSCAN4	1	2	0	0	1	2.79641	0	0	38.661	0.244	0.750306	0.478532	0.025419	0.798962	0.955272	0.972155	0.0657976	1
YPEL2	0	1	1	0	0	12.7125	55.0852	55.0852	0	0.0771968	0.0149911	0.0122231	1	0.798962	0.955272	0.972155	0.0660591	1
ZBTB12	0	0	1	0	0	0	173.848	173.848	0	0.465099	0.00421761	0.0122765	1	0.798962	0.955272	0.972155	0.066294	1
CDC26	0	0	1	0	0	0	217.245	217.245	0	0.70281	0.00330539	0.0122906	1	0.818987	0.955272	0.972155	0.0663561	1
PAX5	0	4	0	0	0	8.66738	0	0	0	0.00320328	0.790018	0.0123157	1	0.798962	0.955272	0.972155	0.0664662	1
PSAT1	0	1	0	0	1	2.81707	0	0	53.448	0.394747	0.804005	0.673183	0.018475	0.798962	0.955272	0.972155	0.0669994	1
SIK3	0	2	2	0	0	1.92682	24.8863	24.8863	0	0.444431	0.00351062	0.0124727	1	0.798962	0.955272	0.972155	0.0671557	1
OPN1SW	1	0	0	0	1	0	0	0	51.2006	0.366221	0.818142	0.648366	0.0192753	0.798962	0.955272	0.972155	0.0672642	1
PFN3	0	0	0	0	1	0	0	0	61.7383	0.486745	0.920032	0.781361	0.0160212	0.798962	0.955272	0.972155	0.0673558	1
TRIM9	0	3	0	0	1	2.66412	0	0	29.7507	0.190233	0.694873	0.385472	0.0328613	0.798962	0.955272	0.972155	0.0680066	1
HDAC9	0	0	0	0	1	0	0	0	23.1522	0.144057	0.583114	0.302476	0.0419585	0.798962	0.955272	0.972155	0.0681128	1
MYH1	3	15	1	1	0	3.11698	3.67018	3.67018	0	0.00510398	0.147906	0.0127276	1	0.798962	0.955272	0.972155	0.0682708	1
CCDC13	0	0	0	0	1	0	0	0	25.7465	0.163134	0.624045	0.340778	0.0378399	0.798962	0.955272	0.972155	0.0690001	1
RNF2	0	0	0	0	1	0	0	0	58.2223	0.48316	0.813937	0.761425	0.0169775	0.798962	0.955272	0.972155	0.0691398	1
YIPF4	0	0	0	0	1	0	0	0	66.7878	0.622616	0.864647	0.87339	0.0148221	0.799667	0.955272	0.972155	0.0692197	1
CD1C	0	0	0	0	1	0	0	0	46.732	0.353139	0.733128	0.615324	0.021092	0.798962	0.955272	0.972155	0.0693628	1
SOX7	1	2	0	0	1	2.63571	0	0	38.9432	0.269198	0.759804	0.514784	0.025238	0.798962	0.955272	0.972155	0.0694222	1
MDH1B	0	2	0	0	1	2.545	0	0	39.3179	0.289557	0.690768	0.520576	0.0250016	0.798962	0.955272	0.972155	0.0695225	1
BAIAP2L2	0	0	0	0	1	0	0	0	36.8635	0.250638	0.739973	0.491734	0.0266359	0.798962	0.955272	0.972155	0.0698808	1
C17orf96	1	0	1	0	0	0	152.034	152.034	0	0.426406	0.00483857	0.0132155	1	0.798962	0.955272	0.972155	0.0703905	1
AKT1S1	1	1	0	0	1	4.04514	0	0	39.6744	0.269267	0.859656	0.534006	0.0247807	0.798962	0.955272	0.972155	0.0704665	1
RALGPS1	0	0	0	0	1	0	0	0	37.5266	0.274352	0.669179	0.506113	0.0261737	0.798962	0.955272	0.972155	0.0705261	1
C18orf21	0	0	0	0	1	0	0	0	63.225	0.58406	0.864578	0.848673	0.0156485	0.798962	0.955272	0.972155	0.0706714	1
HIVEP3	4	1	2	0	0	0.268993	10.7603	10.7603	0	0.13258	0.0180743	0.0133853	1	0.798962	0.955272	0.972155	0.071124	1
ANTXRL	0	0	0	0	1	0	0	0	30.4329	0.207087	0.674074	0.417088	0.0321408	0.798962	0.955272	0.972155	0.0712115	1
PEX6	1	3	0	0	1	3.59658	0	0	16.1809	0.0918847	0.745969	0.226208	0.0593012	0.798962	0.955272	0.972155	0.0712496	1
DDX25	0	2	0	0	1	2.34415	0	0	39.5391	0.330076	0.635165	0.546608	0.0248641	0.798962	0.955272	0.972155	0.0720094	1
CDKN1A	0	0	0	0	1	0	0	0	59.7013	0.545165	0.865236	0.821158	0.0165617	0.798962	0.955272	0.972155	0.0720475	1
MPHOSPH8	0	3	1	0	0	6.00223	21.984	21.984	0	0.0257558	0.0418097	0.0136126	1	0.798962	0.955272	0.972155	0.0721028	1
MMP9	0	0	0	0	1	0	0	0	22.7103	0.143022	0.689868	0.319659	0.0427511	0.798962	0.955272	0.972155	0.072331	1
SLC25A30	0	0	0	0	1	0	0	0	55.6823	0.496598	0.805174	0.770671	0.0177426	0.798962	0.955272	0.972155	0.0723653	1
SDHB	0	0	0	0	1	0	0	0	56.8948	0.524875	0.795176	0.790689	0.017369	0.798962	0.955272	0.972155	0.0726215	1
DMTN	2	0	0	0	1	0	0	0	40.4441	0.312104	0.720971	0.564937	0.0243169	0.798962	0.955272	0.972155	0.0726388	1
PIANP	0	0	0	0	1	0	0	0	51.1621	0.438523	0.806257	0.71976	0.0192896	0.798962	0.955272	0.972155	0.0732657	1
GZMH	0	0	0	0	1	0	0	0	47.2434	0.384651	0.803874	0.665614	0.020867	0.798962	0.955272	0.972155	0.0732889	1
MTMR3	0	1	0	1	1	1.0765	10.6023	10.6023	16.9982	0.945668	0.0945327	0.246871	0.0565604	0.964138	0.955272	0.972155	0.0736043	1
NDFIP1	0	0	0	0	1	0	0	0	60.9553	0.6046	0.856734	0.860681	0.0162247	0.798962	0.955272	0.972155	0.0736094	1
LCE1A	0	3	0	0	0	12.151	0	0	0	0.00353033	0.883468	0.013976	1	0.798962	0.955272	0.972155	0.0736591	1
GCNT3	0	0	0	0	1	0	0	0	33.5876	0.241697	0.755374	0.482304	0.0291821	0.798962	0.955272	0.972155	0.0740802	1
MYCN	0	0	0	0	1	0	0	0	32.3759	0.224328	0.820949	0.467112	0.0302518	0.798962	0.955272	0.972155	0.0743203	1
EIF2B2	0	1	0	0	1	3.96229	0	0	37.5427	0.277157	0.845725	0.542564	0.0261627	0.798962	0.955272	0.972155	0.0745925	1
MRPL30	0	1	0	1	0	8.09897	70.624	70.624	0	0.1275	0.0113778	0.0142056	1	0.798962	0.955272	0.972155	0.0746381	1
STXBP5L	0	3	2	1	0	1.4938	12.1011	12.1011	0	0.574069	0.00357304	0.014267	1	0.798962	0.955272	0.972155	0.074899	1
SYF2	0	0	0	0	1	0	0	0	58.6763	0.588924	0.853731	0.849894	0.0168477	0.798962	0.955272	0.972155	0.0751188	1
AGK	0	0	0	0	1	0	0	0	45.4259	0.401291	0.729128	0.664224	0.0216895	0.798962	0.955272	0.972155	0.0754919	1
AGAP6	0	0	0	0	1	0	0	0	48.6043	0.424914	0.8239	0.710377	0.0202908	0.798962	0.955272	0.972155	0.0755233	1
CLEC16A	1	0	0	0	1	0	0	0	19.0906	0.127422	0.646664	0.285848	0.0505762	0.798962	0.955272	0.972155	0.0757057	1
PTMA	1	0	0	0	1	0	0	0	59.0649	0.606043	0.869701	0.863974	0.0167381	0.798962	0.955272	0.972155	0.0757233	1
RP11-520P18.5	0	3	0	0	0	11.9322	0	0	0	0.00372249	0.843429	0.0144882	1	0.798962	0.955272	0.972155	0.0758372	1
BNC2	0	8	0	0	0	4.59392	0	0	0	0.00443687	0.645151	0.0145142	1	0.798962	0.955272	0.972155	0.0759472	1
MTG1	0	0	0	0	1	0	0	0	47.8598	0.420374	0.816672	0.704517	0.020602	0.798962	0.955272	0.972155	0.0759484	1
GATAD1	0	0	0	0	1	0	0	0	55.1928	0.531034	0.869927	0.81121	0.0178981	0.798962	0.955272	0.972155	0.0759682	1
CCDC19	1	2	0	0	1	2.67422	0	0	32.1903	0.262831	0.661944	0.478707	0.0304226	0.798962	0.955272	0.972155	0.076156	1
AP000304.1	0	1	0	0	0	197.642	0	0	0	0.00366525	0.959765	0.0146579	1	0.798962	0.964709	0.972155	0.0765548	1
PDE6C	0	2	1	0	1	1.69618	5.81547	5.81547	24.1427	0.532679	0.183475	0.364083	0.0402846	0.798962	0.955272	0.972155	0.076593	1
C2orf15	0	1	0	1	0	8.55344	65.115	65.115	0	0.120019	0.0124498	0.0146887	1	0.798962	0.955272	0.972155	0.0766849	1
PYCR1	1	0	0	0	1	0	0	0	44.0114	0.375467	0.820938	0.658961	0.022376	0.798962	0.955272	0.972155	0.076922	1
MUC6	2	0	1	0	0	0	3.70603	3.70603	0	0.0094646	0.293864	0.0148534	1	0.798962	0.955272	0.972155	0.0773791	1
PEX14	1	1	0	0	1	2.43599	0	0	47.8496	0.454262	0.771536	0.722371	0.0206063	0.798962	0.955272	0.972155	0.0775138	1
CYP4F11	0	3	2	0	0	2.68465	18.1122	18.1122	0	0.187072	0.00679249	0.0149353	1	0.798962	0.955272	0.972155	0.0777238	1
CHSY3	0	4	0	0	1	2.42817	0	0	23.3595	0.18155	0.655577	0.360571	0.0415967	0.798962	0.955272	0.972155	0.0779896	1
RHBDD3	0	0	0	0	1	0	0	0	44.302	0.391541	0.814472	0.674929	0.0222314	0.798962	0.955272	0.972155	0.078015	1
PILRB	0	0	0	0	1	0	0	0	52.1214	0.513466	0.844616	0.792862	0.0189392	0.798962	0.955272	0.972155	0.0780635	1
TMEM208	0	0	0	0	1	0	0	0	58.1202	0.643164	0.854995	0.883602	0.017007	0.801445	0.955272	0.972155	0.0781108	1
IMPG1	0	7	0	0	0	4.83785	0	0	0	0.0051208	0.564942	0.0150416	1	0.798962	0.955272	0.972155	0.0781704	1
SPARCL1	0	0	0	0	1	0	0	0	32.3204	0.261171	0.734804	0.504838	0.0303027	0.798962	0.955272	0.972155	0.0792438	1
KLHDC3	1	0	0	0	1	0	0	0	39.5791	0.345634	0.779139	0.617647	0.0248393	0.798962	0.955272	0.972155	0.0794278	1
ZNF597	0	0	0	0	1	0	0	0	41.2994	0.364266	0.8175	0.646221	0.0238215	0.798962	0.955272	0.972155	0.0796449	1
KRTAP6-2	1	3	0	0	0	11.4538	0	0	0	0.00394977	0.86708	0.0154184	1	0.798962	0.955272	0.972155	0.0797471	1
C1GALT1	0	0	0	0	1	0	0	0	49.4588	0.487831	0.853679	0.77332	0.0199449	0.798962	0.955272	0.972155	0.0797695	1
C1QL3	1	1	1	0	0	3.60845	118.348	118.348	0	0.303817	0.00637163	0.0154399	1	0.798962	0.955272	0.972155	0.0798368	1
ELTD1	0	1	1	1	0	1.12335	23.5725	23.5725	0	0.914814	0.00393064	0.0155167	1	0.943613	0.955272	0.972155	0.0801568	1
ADAM2	0	3	0	0	1	2.25691	0	0	28.2574	0.269846	0.577445	0.450897	0.034557	0.798962	0.955272	0.972155	0.0804272	1
SMC1A	0	3	0	0	1	3.73672	0	0	12.6281	0.0870533	0.68182	0.20749	0.0751226	0.798962	0.955272	0.972155	0.0804502	1
JUND	0	0	0	0	1	0	0	0	44.2556	0.40226	0.916966	0.700515	0.0222544	0.798962	0.955272	0.972155	0.08046	1
METAP1	0	0	0	0	1	0	0	0	44.7217	0.434495	0.78111	0.710145	0.0220259	0.798962	0.955272	0.972155	0.0806765	1
IFNGR2	0	0	0	0	1	0	0	0	48.3012	0.490381	0.808145	0.766206	0.0204163	0.798962	0.955272	0.972155	0.0806828	1
PRRT1	0	1	0	0	1	2.98129	0	0	41.6999	0.372636	0.874748	0.662972	0.0235964	0.798962	0.955272	0.972155	0.0806855	1
COASY	1	4	0	0	0	7.8592	0	0	0	0.00417878	0.783652	0.0156715	1	0.798962	0.955272	0.972155	0.0808008	1
C1QTNF5	0	0	0	0	1	0	0	0	52.4027	0.555397	0.898486	0.833769	0.0188388	0.798962	0.955272	0.972155	0.0809493	1
FRAT1	0	0	1	0	0	0	149.181	149.181	0	0.548108	0.00498793	0.0157819	1	0.798962	0.955272	0.972155	0.0812593	1
MRPS26	1	0	0	0	1	0	0	0	50.4258	0.528675	0.853875	0.806542	0.0195676	0.798962	0.955272	0.972155	0.08126	1
ARL10	0	0	0	0	1	0	0	0	53.2067	0.587866	0.866301	0.851538	0.0185578	0.798962	0.955272	0.972155	0.0813453	1
NPR3	1	0	0	0	1	0	0	0	26.4635	0.209009	0.728554	0.430189	0.0368405	0.798962	0.955272	0.972155	0.081535	1
CD34	0	0	0	0	1	0	0	0	40.0017	0.371637	0.771425	0.644768	0.0245814	0.798962	0.955272	0.972155	0.0815386	1
MARCHF8	0	0	0	0	1	0	0	0	34.4997	0.296727	0.77056	0.557857	0.0284256	0.798962	0.955272	0.972155	0.0815723	1
INO80	0	3	0	1	1	2.63166	6.52456	6.52456	11.2775	0.195371	0.161788	0.190369	0.0836007	0.798962	0.955272	0.972155	0.0818107	1
GREB1L	1	5	0	1	1	2.21737	4.79135	4.79135	13.904	0.182294	0.224623	0.232482	0.0685543	0.798962	0.955272	0.972155	0.0819046	1
RP11-108K14.8	0	0	0	0	1	0	0	0	44.505	0.437071	0.816011	0.720462	0.0221315	0.798962	0.955272	0.972155	0.0819349	1
BTN3A1	0	3	0	0	0	11.4259	0	0	0	0.004223	0.81464	0.0160679	1	0.798962	0.955272	0.972155	0.0824433	1
FAM160A1	0	2	1	0	1	1.08391	7.75245	7.75245	19.4812	0.9209	0.133815	0.324633	0.0495965	0.947555	0.955272	0.972155	0.0825785	1
NDUFA2	0	0	0	1	0	0	161.542	161.542	0	0.675664	0.00457089	0.0162221	1	0.81208	0.955272	0.972155	0.0830797	1
EXT1	0	0	0	0	1	0	0	0	26.9163	0.223461	0.713516	0.448703	0.0362362	0.798962	0.955272	0.972155	0.0832327	1
SOBP	0	3	0	0	1	2.39661	0	0	28.3037	0.23843	0.760071	0.471511	0.0345018	0.798962	0.955272	0.972155	0.0832686	1
NFE2	0	1	0	0	1	2.26748	0	0	46.4387	0.489856	0.831108	0.768786	0.0212233	0.798962	0.955272	0.972155	0.083467	1
ORC5	0	0	0	0	1	0	0	0	43.0488	0.436887	0.786654	0.713734	0.0228685	0.798962	0.955272	0.972155	0.0834911	1
PCDHAC2	2	1	0	0	1	0.345058	0	0	27.1488	0.247108	0.596566	0.455098	0.0359334	0.798962	0.955272	0.972155	0.0836194	1
SLC9A3R2	0	0	0	0	1	0	0	0	38.155	0.357693	0.797975	0.635238	0.0257502	0.798962	0.955272	0.972155	0.0836371	1
DIRAS3	0	3	0	0	0	11.4688	0	0	0	0.00417731	0.910721	0.0163865	1	0.798962	0.955272	0.972155	0.0837563	1
BPIFB2	0	2	0	0	1	2.49151	0	0	31.8581	0.299624	0.70471	0.53729	0.0307332	0.798962	0.955272	0.972155	0.0842744	1
GAN	0	0	0	0	1	0	0	0	31.5902	0.284912	0.727912	0.534	0.0309883	0.798962	0.955272	0.972155	0.0844184	1
MKKS	0	0	0	0	1	0	0	0	37.5629	0.353166	0.819292	0.63413	0.0261488	0.798962	0.955272	0.972155	0.0845579	1
KIF22	0	2	0	0	1	3.56235	0	0	20.7565	0.163947	0.7477	0.356759	0.0466467	0.798962	0.955272	0.972155	0.0848034	1
OR2AK2	0	0	0	0	1	0	0	0	32.1314	0.281113	0.832532	0.548067	0.0304772	0.798962	0.955272	0.972155	0.0850567	1
PHLDB2	1	0	0	0	1	0	0	0	16.4026	0.130207	0.62181	0.286496	0.0585316	0.798962	0.955272	0.972155	0.0853247	1
TROAP	0	0	0	0	1	0	0	0	27.2951	0.236114	0.729181	0.469617	0.0357455	0.798962	0.955272	0.972155	0.0853968	1
POLD3	0	0	0	0	1	0	0	0	42.4722	0.457003	0.764075	0.726263	0.0231741	0.798962	0.955272	0.972155	0.0855756	1
ICAM2	1	0	0	0	1	0	0	0	43.3384	0.455858	0.831138	0.740851	0.022718	0.798962	0.955272	0.972155	0.0855764	1
C2CD4B	1	0	0	0	1	0	0	0	36.032	0.329921	0.904566	0.617941	0.0272392	0.798962	0.955272	0.972155	0.0855828	1
EXT2	0	0	0	0	1	0	0	0	25.5172	0.22117	0.69888	0.442481	0.0381711	0.798962	0.955272	0.972155	0.0858186	1
TRIP6	0	0	0	0	1	0	0	0	35.3366	0.340446	0.789844	0.614114	0.0277651	0.798962	0.955272	0.972155	0.0864747	1
TATDN2	0	2	0	0	1	4.19837	0	0	16.3423	0.122142	0.810256	0.292366	0.0587389	0.798962	0.955272	0.972155	0.0869722	1
SLC30A4	0	0	0	0	1	0	0	0	39.7818	0.416391	0.805645	0.698332	0.0247149	0.798962	0.955272	0.972155	0.0873214	1
FAT1	12	22	1	0	2	1.36713	1.17961	1.17961	8.61286	0.318918	0.875213	0.608521	0.0283778	0.798962	0.955272	0.972155	0.0873591	1
CCDC62	0	4	0	0	0	7.74085	0	0	0	0.00481475	0.739081	0.0173172	1	0.798962	0.955272	0.972155	0.0875568	1
GIT2	0	3	1	0	0	5.90485	17.6109	17.6109	0	0.0269131	0.053602	0.0173411	1	0.798962	0.955272	0.972155	0.0876536	1
NECAP2	1	0	0	0	1	0	0	0	45.7562	0.531162	0.838065	0.805377	0.0215352	0.798962	0.955272	0.972155	0.0876653	1
ZBED2	0	3	0	0	0	11.1775	0	0	0	0.00450121	0.867979	0.0173519	1	0.798962	0.955272	0.972155	0.0876973	1
ADAM18	0	3	0	0	1	2.07429	0	0	27.7994	0.319288	0.554228	0.494319	0.0351127	0.798962	0.955272	0.972155	0.0877175	1
ELFN1	1	8	0	0	0	4.37081	0	0	0	0.00485879	0.744186	0.0173646	1	0.798962	0.955272	0.972155	0.0877491	1
AQP10	0	1	0	0	1	2.881	0	0	37.8136	0.385859	0.82575	0.668679	0.0259786	0.798962	0.955272	0.972155	0.0877762	1
DAPK3	0	0	0	0	1	0	0	0	33.4191	0.320435	0.810205	0.594291	0.0293263	0.798962	0.955272	0.972155	0.0880073	1
TBRG1	0	1	0	0	1	4.08714	0	0	29.5677	0.268198	0.824764	0.527216	0.0330601	0.798962	0.955272	0.972155	0.0880131	1
HES1	0	0	0	0	1	0	0	0	39.3147	0.409103	0.843393	0.698197	0.0250035	0.798962	0.955272	0.972155	0.0881248	1
ZNF562	1	0	0	0	1	0	0	0	35.4296	0.356253	0.784639	0.630734	0.0276936	0.798962	0.955272	0.972155	0.0881648	1
CARD16	1	0	0	0	1	0	0	0	47.8502	0.582588	0.867057	0.848085	0.020606	0.798962	0.955272	0.972155	0.0881987	1
SAMD9L	1	0	0	0	1	0	0	0	8.4651	0.0634104	0.600404	0.159952	0.109274	0.798962	0.955272	0.972155	0.0882107	1
TPBGL	0	0	0	0	1	0	0	0	40.5596	0.423892	0.928821	0.723573	0.0242488	0.798962	0.955272	0.972155	0.0884824	1
ADAT3	0	0	0	0	1	0	0	0	43.2644	0.477139	0.917956	0.772744	0.0227563	0.798962	0.955272	0.972155	0.0886402	1
MAP3K1	0	1	1	0	1	1.12754	14.4637	14.4637	9.90531	0.912134	0.0668213	0.186421	0.094426	0.941854	0.955272	0.972155	0.0887137	1
AC019171.1	0	0	1	0	0	0	114.025	114.025	0	0.42835	0.00670229	0.0176789	1	0.798962	0.955272	0.972155	0.08902	1
SNTA1	0	0	0	0	1	0	0	0	35.1093	0.354426	0.805385	0.63302	0.0279415	0.798962	0.955272	0.972155	0.0890548	1
ARHGEF10L	5	0	0	1	0	0	2.76415	2.76415	0	0.00840703	0.394873	0.0177305	1	0.798962	0.955272	0.972155	0.0892282	1
EXOC6	0	0	0	0	1	0	0	0	30.2047	0.308874	0.690822	0.553768	0.0323783	0.798962	0.955272	0.972155	0.0900319	1
TPRN	1	0	0	0	1	0	0	0	22.6922	0.193417	0.824191	0.419866	0.042784	0.798962	0.955272	0.972155	0.0901665	1
KIF15	3	3	1	0	1	1.97012	4.84626	4.84626	17.2979	0.33539	0.219554	0.323043	0.0556177	0.798962	0.955272	0.972155	0.09018	1
CD8B	0	2	1	0	0	5.94664	33.9196	33.9196	0	0.0636578	0.0257359	0.0180011	1	0.798962	0.955272	0.972155	0.0903171	1
ZNF418	0	0	0	0	1	0	0	0	23.4791	0.220529	0.669599	0.435205	0.0413909	0.798962	0.955272	0.972155	0.0903673	1
NSFL1C	0	0	0	0	1	0	0	0	39.4152	0.444107	0.796078	0.722674	0.0249409	0.798962	0.955272	0.972155	0.0904098	1
FCGR3A	0	3	0	0	0	10.9221	0	0	0	0.00481286	0.812022	0.0180696	1	0.798962	0.955272	0.972155	0.0905925	1
DIDO1	1	5	0	1	1	2.48216	8.31498	8.31498	5.91937	0.130553	0.122783	0.119589	0.151307	0.798962	0.955272	0.972155	0.090693	1
NADK	0	0	0	0	1	0	0	0	29.8394	0.295107	0.756438	0.552979	0.0327658	0.798962	0.955272	0.972155	0.0907898	1
TOMM40	0	0	0	0	1	0	0	0	39.0653	0.433105	0.834469	0.720289	0.0251605	0.798962	0.955272	0.972155	0.0908059	1
CYP1A2	0	5	0	0	0	6.19289	0	0	0	0.00506429	0.746995	0.0181476	1	0.798962	0.955272	0.972155	0.0909054	1
MARCHF9	0	0	0	0	1	0	0	0	43.9818	0.534005	0.868242	0.813221	0.0223908	0.798962	0.955272	0.972155	0.09115	1
C6orf62	0	0	0	0	1	0	0	0	47.216	0.621087	0.871691	0.873734	0.0208789	0.799326	0.955272	0.972155	0.0912858	1
SPANXN5	0	0	1	0	0	0	143.894	143.894	0	0.681214	0.00518942	0.0182618	1	0.813062	0.955272	0.972155	0.0913628	1
TAF1A	0	2	0	1	0	6.64098	27.7768	27.7768	0	0.0514356	0.0321778	0.0183335	1	0.798962	0.955272	0.972155	0.0916495	1
PRICKLE2	0	4	2	0	0	2.52182	15.859	15.859	0	0.164725	0.00893562	0.0183479	1	0.798962	0.955272	0.972155	0.0917072	1
ACBD5	0	1	0	0	1	3.24226	0	0	32.4543	0.341848	0.780251	0.609878	0.0301802	0.798962	0.955272	0.972155	0.0919404	1
USP2	0	0	0	0	1	0	0	0	22.9687	0.219876	0.677408	0.436047	0.0422841	0.798962	0.955272	0.972155	0.0920665	1
SUFU	0	0	0	0	1	0	0	0	36.0358	0.400717	0.787439	0.678695	0.0272364	0.798962	0.955272	0.972155	0.0922557	1
IFRD1	0	3	0	0	0	10.8164	0	0	0	0.00495011	0.80918	0.0185128	1	0.798962	0.955272	0.972155	0.0923659	1
C16orf72	0	0	0	0	1	0	0	0	42.8067	0.532251	0.832947	0.805208	0.0229958	0.798962	0.955272	0.972155	0.0923802	1
ATR	1	8	0	0	0	4.08727	0	0	0	0.00699852	0.510744	0.018519	1	0.798962	0.955272	0.972155	0.0923906	1
ZWILCH	0	0	0	0	1	0	0	0	34.4843	0.386099	0.753725	0.655639	0.028438	0.798962	0.955272	0.972155	0.092893	1
TRIML1	0	5	0	0	0	6.12932	0	0	0	0.00528507	0.730162	0.0186454	1	0.798962	0.955272	0.972155	0.0928944	1
SIVA1	0	1	1	0	0	5.59296	72.6312	72.6312	0	0.191435	0.0110299	0.018658	1	0.798962	0.955272	0.972155	0.0929443	1
DNAJB4	0	0	0	0	1	0	0	0	41.7358	0.511825	0.845569	0.791726	0.0235764	0.798962	0.955272	0.972155	0.0929766	1
RNF39	0	0	0	0	1	0	0	0	31.5443	0.325537	0.821414	0.602302	0.0310325	0.798962	0.955272	0.972155	0.0930754	1
ZNRF4	1	6	0	0	0	5.20331	0	0	0	0.00513079	0.778512	0.0187315	1	0.798962	0.955272	0.972155	0.0932368	1
LEPREL4	0	0	0	0	1	0	0	0	33.5135	0.361256	0.809492	0.641416	0.0292454	0.798962	0.955272	0.972155	0.0933441	1
IP6K2	0	3	0	0	0	10.7815	0	0	0	0.00499664	0.829821	0.018828	1	0.798962	0.955272	0.972155	0.0936206	1
FUT2	0	0	0	0	1	0	0	0	34.2572	0.372406	0.833413	0.657928	0.0286229	0.798962	0.955272	0.972155	0.0936355	1
DCTN4	0	1	0	0	1	2.85768	0	0	34.1159	0.389059	0.761599	0.656259	0.0287391	0.798962	0.955272	0.972155	0.0937489	1
TMEM87B	0	0	0	0	1	0	0	0	34.3093	0.39064	0.753641	0.660271	0.0285803	0.798962	0.955272	0.972155	0.0937903	1
KANSL1	1	3	0	0	1	3.32051	0	0	12.807	0.11135	0.697404	0.256277	0.0741268	0.798962	0.955272	0.972155	0.0942911	1
LRRC27	0	0	0	0	1	0	0	0	30.5157	0.330431	0.745321	0.592869	0.0320555	0.798962	0.955272	0.972155	0.0943218	1
DHX37	0	5	1	0	0	4.66867	10.3056	10.3056	0	0.0156857	0.0975694	0.0190773	1	0.798962	0.955272	0.972155	0.0946092	1
ASAH2B	0	0	1	0	0	0	141.303	141.303	0	0.73267	0.00529402	0.0191582	1	0.8335	0.955272	0.972155	0.0949292	1
C11orf48	0	0	0	0	1	0	0	0	41.3163	0.53235	0.839132	0.806566	0.0238119	0.798962	0.955272	0.972155	0.0951179	1
SCN11A	1	7	0	0	1	2.08558	0	0	12.1612	0.166044	0.41915	0.247685	0.0778519	0.798962	0.955272	0.972155	0.0954216	1
ACAD10	0	0	0	0	1	0	0	0	18.7396	0.182421	0.646586	0.374906	0.05149	0.798962	0.955272	0.972155	0.095505	1
DNAJC12	0	3	0	0	0	10.5859	0	0	0	0.00526786	0.778665	0.0193053	1	0.798962	0.955272	0.972155	0.0955105	1
COG5	0	2	0	0	1	2.83067	0	0	22.9839	0.243198	0.676439	0.456901	0.0422568	0.798962	0.955272	0.972155	0.095518	1
TMEM55B	0	0	0	0	1	0	0	0	39.5728	0.500451	0.820847	0.777415	0.0248432	0.798962	0.955272	0.972155	0.0955429	1
DHX15	1	2	0	0	1	3.32589	0	0	18.8966	0.181322	0.716887	0.379008	0.0510773	0.798962	0.955272	0.972155	0.0957213	1
PHLPP1	2	3	0	1	1	1.33531	8.16107	8.16107	14.5259	0.673332	0.124522	0.294743	0.0657521	0.810589	0.955272	0.972155	0.0958051	1
NRIP1	0	3	0	0	1	2.96115	0	0	16.4892	0.150404	0.748109	0.333232	0.0582365	0.798962	0.955272	0.972155	0.0959089	1
SSX5	0	2	0	1	0	6.07116	30.3208	30.3208	0	0.0611742	0.0291733	0.0194104	1	0.798962	0.955272	0.972155	0.0959251	1
NLK	0	1	0	0	1	2.41806	0	0	36.5622	0.459912	0.759985	0.723565	0.0268514	0.798962	0.955272	0.972155	0.0959974	1
CITED2	0	3	0	0	0	10.728	0	0	0	0.00506892	0.901361	0.019487	1	0.798962	0.955272	0.972155	0.096227	1
GATA4	1	2	0	0	1	1.5993	0	0	39.6804	0.572554	0.700273	0.786982	0.024777	0.798962	0.955272	0.972155	0.0962745	1
FZD1	0	0	0	0	1	0	0	0	26.5271	0.269451	0.820998	0.530916	0.0367545	0.798962	0.955272	0.972155	0.0963314	1
CNIH1	0	2	0	0	0	20.7011	0	0	0	0.0051496	0.850765	0.0195318	1	0.798962	0.955272	0.972155	0.0964035	1
FAM96B	0	0	1	0	0	0	127.47	127.47	0	0.612785	0.0059286	0.019587	1	0.799326	0.955272	0.972155	0.0966203	1
ZNF30	0	0	0	0	1	0	0	0	23.6665	0.239384	0.74469	0.477131	0.0410723	0.798962	0.955272	0.972155	0.0966592	1
ZNF18	0	0	0	0	1	0	0	0	33.3122	0.388936	0.788545	0.666862	0.0294186	0.798962	0.955272	0.972155	0.0967429	1
AL031666.2	0	2	0	0	0	20.8277	0	0	0	0.00508482	0.918979	0.0196215	1	0.798962	0.955272	0.972155	0.0967561	1
ATP6V0E2	0	0	1	0	0	0	125.913	125.913	0	0.606363	0.0060093	0.0197208	1	0.798962	0.955272	0.972155	0.0971463	1
CFHR1	0	2	1	0	0	6.46958	26.8022	26.8022	0	0.0541117	0.03349	0.0197659	1	0.798962	0.955272	0.972155	0.0973233	1
NFATC2IP	0	0	0	0	1	0	0	0	34.6546	0.416085	0.825477	0.702002	0.028301	0.798962	0.955272	0.972155	0.0977212	1
TMEM256-PLSCR3	0	0	0	0	1	0	0	0	38.995	0.510245	0.843879	0.790129	0.025205	0.798962	0.955272	0.972155	0.0979086	1
ABT1	0	0	1	0	0	0	108.921	108.921	0	0.482117	0.00704907	0.0199681	1	0.798962	0.955272	0.972155	0.0981157	1
BRCA1	1	1	0	1	1	0.626811	7.87563	7.87563	12.6455	0.640836	0.130395	0.268482	0.0750249	0.801006	0.955272	0.972155	0.0987987	1
PLEKHG5	1	7	0	1	0	4.04214	6.48859	6.48859	0	0.0107082	0.161453	0.0201475	1	0.798962	0.955272	0.972155	0.0988171	1
AC112715.2	0	2	0	0	0	20.4319	0	0	0	0.00529144	0.879441	0.0201766	1	0.798962	0.955272	0.972155	0.0989305	1
LRRC41	1	0	0	0	1	0	0	0	20.7103	0.209041	0.736795	0.431693	0.0467474	0.798962	0.955272	0.972155	0.0989458	1
PRRC2B	2	9	0	0	0	3.69455	0	0	0	0.00760045	0.514204	0.0202126	1	0.798962	0.955272	0.972155	0.0990712	1
MYPOP	0	0	1	0	0	0	102.967	102.967	0	0.451223	0.00749972	0.0202389	1	0.798962	0.955272	0.972155	0.0991735	1
ADCY5	1	0	0	1	0	0	4.69527	4.69527	0	0.016516	0.229579	0.0203562	1	0.798962	0.955272	0.972155	0.0996307	1
TACC2	2	5	2	1	0	0.950414	9.51021	9.51021	0	0.927597	0.00646244	0.0205599	1	0.951867	0.955272	0.972155	0.100423	1
BRAF	0	4	0	0	0	7.25737	0	0	0	0.00605611	0.689585	0.0205599	1	0.798962	0.955272	0.972155	0.100423	1
RAD17	0	0	0	0	1	0	0	0	27.9663	0.331804	0.724994	0.589411	0.0349081	0.798962	0.955272	0.972155	0.100483	1
SEC62	0	0	0	0	1	0	0	0	38.0601	0.525392	0.827867	0.798844	0.0258133	0.798962	0.955272	0.972155	0.100659	1
ZNF77	0	0	0	0	1	0	0	0	27.5869	0.315902	0.778498	0.582963	0.0353766	0.798962	0.955272	0.972155	0.100669	1
TRDN	1	2	1	0	1	1.36901	2.98697	2.98697	30.3853	0.701301	0.369715	0.640848	0.0321901	0.81813	0.955272	0.972155	0.100691	1
AMOTL2	0	0	0	0	1	0	0	0	14.3664	0.139732	0.666411	0.310511	0.066449	0.798962	0.955272	0.972155	0.100707	1
NCAPH	1	0	0	0	1	0	0	0	24.5474	0.278609	0.709289	0.521336	0.0396383	0.798962	0.955272	0.972155	0.100831	1
CNTN5	2	1	0	0	1	0.341629	0	0	17.9707	0.242117	0.42337	0.385663	0.0536121	0.798962	0.955272	0.972155	0.100874	1
UBE4B	0	1	1	1	0	0.947848	19.8564	19.8564	0	0.95988	0.00561459	0.0206825	1	0.973103	0.955272	0.972155	0.100899	1
EPHA5	1	2	1	0	1	0.891134	5.10226	5.10226	20.5176	0.883206	0.209868	0.43852	0.0471723	0.922655	0.955272	0.972155	0.100913	1
SERPINF1	0	1	0	0	1	2.797	0	0	32.1432	0.397615	0.81936	0.679629	0.0304662	0.798962	0.955272	0.972155	0.100989	1
SESN1	0	0	0	0	1	0	0	0	29.304	0.351112	0.768943	0.621779	0.0333508	0.798962	0.955272	0.972155	0.10111	1
EYA2	1	2	0	0	1	1.53281	0	0	36.1501	0.606178	0.615789	0.764402	0.0271519	0.798962	0.955272	0.972155	0.10118	1
CEBPE	0	1	1	0	0	4.24645	80.1554	80.1554	0	0.257517	0.00988962	0.0207702	1	0.798962	0.955272	0.972155	0.101239	1
SDCBP2	0	3	0	0	0	10.3598	0	0	0	0.00560618	0.827257	0.0208714	1	0.798962	0.955272	0.972155	0.10163	1
TLX1	0	0	0	0	1	0	0	0	27.6798	0.316023	0.842497	0.593934	0.0352608	0.798962	0.955272	0.972155	0.101906	1
PDE7A	0	0	0	0	1	0	0	0	31.044	0.39167	0.767864	0.664892	0.0315218	0.798962	0.955272	0.972155	0.101968	1
BNIP2	0	0	0	0	1	0	0	0	34.7108	0.462649	0.819548	0.744726	0.0282561	0.798962	0.955272	0.972155	0.102294	1
ENTPD7	0	1	0	0	1	2.1645	0	0	35.1842	0.512452	0.725615	0.755218	0.0278831	0.798962	0.955272	0.972155	0.102351	1
MADD	0	0	0	0	1	0	0	0	10.0721	0.0996936	0.583079	0.227955	0.0929628	0.798962	0.955272	0.972155	0.102866	1
C2CD2	0	0	0	0	1	0	0	0	21.931	0.243498	0.735451	0.481078	0.0442243	0.798962	0.955272	0.972155	0.10319	1
C10orf71	2	7	0	0	1	2.03596	0	0	14.6117	0.170819	0.594856	0.325913	0.0653835	0.798962	0.955272	0.972155	0.103321	1
CDKN1C	0	0	0	0	1	0	0	0	32.6269	0.412185	0.909138	0.710036	0.0300238	0.798962	0.955272	0.972155	0.103354	1
GOLGA4	1	6	1	0	0	4.39951	6.00107	6.00107	0	0.0110144	0.175885	0.0214267	1	0.798962	0.955272	0.972155	0.103772	1
ZNF426	0	0	0	0	1	0	0	0	21.6164	0.246821	0.699914	0.478133	0.0448481	0.798962	0.955272	0.972155	0.103836	1
RP11-644F5.10	0	2	0	0	0	19.7193	0	0	0	0.00569589	0.874826	0.0215388	1	0.798962	0.955272	0.972155	0.104202	1
ACADVL	0	2	0	0	1	3.83484	0	0	14.2534	0.143833	0.745675	0.322521	0.0669516	0.798962	0.955272	0.972155	0.104412	1
RCOR3	0	0	0	0	1	0	0	0	30.5856	0.396066	0.794891	0.675602	0.0319839	0.798962	0.955272	0.972155	0.10447	1
HEY2	0	4	0	0	0	7.2995	0	0	0	0.00593328	0.801254	0.021667	1	0.798962	0.955272	0.972155	0.104694	1
TMEM140	0	0	0	0	1	0	0	0	40.5095	0.640182	0.924296	0.892531	0.0242783	0.800802	0.955272	0.972155	0.104702	1
FAM73A	0	0	0	0	1	0	0	0	29.3023	0.382992	0.754528	0.652634	0.0333527	0.798962	0.955272	0.972155	0.105078	1
MAGEF1	0	0	0	0	1	0	0	0	33.3958	0.449473	0.873728	0.742232	0.0293464	0.798962	0.955272	0.972155	0.105134	1
WRNIP1	0	0	0	0	1	0	0	0	23.6254	0.272354	0.792455	0.530422	0.0411418	0.798962	0.955272	0.972155	0.105289	1
PREPL	0	4	0	0	0	7.22091	0	0	0	0.00616498	0.753746	0.0218567	1	0.798962	0.955272	0.972155	0.10542	1
CLDN2	0	1	0	0	1	1.53536	0	0	40.4842	0.704414	0.803995	0.901027	0.0242932	0.819794	0.955272	0.972155	0.105543	1
ZBP1	0	0	0	0	1	0	0	0	27.0095	0.337785	0.772004	0.607366	0.0361142	0.798962	0.955272	0.972155	0.105718	1
NKX2-8	0	1	1	0	0	3.14956	92.0529	92.0529	0	0.352231	0.00848677	0.0220631	1	0.798962	0.955272	0.972155	0.106208	1
TNS4	2	0	0	0	1	0	0	0	16.7795	0.187207	0.669353	0.385853	0.0572688	0.798962	0.955272	0.972155	0.106339	1
MED28	0	2	0	0	0	19.3655	0	0	0	0.00591375	0.866419	0.0222308	1	0.798962	0.955272	0.972155	0.106847	1
SH2D3A	0	0	0	0	1	0	0	0	23.2303	0.278899	0.765523	0.534196	0.0418214	0.798962	0.955272	0.972155	0.107266	1
CCDC47	0	2	0	1	0	6.50362	23.2859	23.2859	0	0.0535643	0.0392008	0.0223892	1	0.798962	0.955272	0.972155	0.10745	1
CLASRP	0	0	0	0	1	0	0	0	21.2438	0.254953	0.709841	0.491219	0.0456101	0.798962	0.955272	0.972155	0.107508	1
CCP110	0	0	0	0	1	0	0	0	20.1306	0.237761	0.702841	0.466478	0.0480492	0.798962	0.955272	0.972155	0.107544	1
KIAA1432	1	0	0	0	1	0	0	0	12.7162	0.140416	0.605822	0.300442	0.0746291	0.798962	0.955272	0.972155	0.107573	1
NISCH	2	0	0	0	1	0	0	0	10.2029	0.102001	0.680396	0.244188	0.0918471	0.798962	0.955272	0.972155	0.107597	1
STRN3	0	0	0	0	1	0	0	0	23.0167	0.283756	0.72513	0.531911	0.0421983	0.798962	0.955272	0.972155	0.107664	1
SWI5	0	1	1	0	0	5.08399	64.7926	64.7926	0	0.212292	0.0125186	0.0224489	1	0.798962	0.955272	0.972155	0.107677	1
DHX35	0	0	0	0	1	0	0	0	24.7358	0.319318	0.708025	0.570619	0.0393445	0.798962	0.955272	0.972155	0.107683	1
LL22NC03-75H12.2	0	1	1	0	0	6.96269	50.2462	50.2462	0	0.150642	0.0166052	0.0224745	1	0.798962	0.955272	0.972155	0.107774	1
SEC14L1	0	0	0	0	1	0	0	0	21.3887	0.260907	0.699794	0.496747	0.0453107	0.798962	0.955272	0.972155	0.107901	1
EML1	0	4	1	1	0	2.91055	12.2778	12.2778	0	0.112174	0.0150952	0.0225288	1	0.798962	0.955272	0.972155	0.10798	1
STK38	0	3	0	0	0	9.99061	0	0	0	0.00622275	0.78757	0.0225371	1	0.798962	0.955272	0.972155	0.108011	1
IRGC	0	1	0	0	1	0.858185	0	0	41.8323	0.884393	0.799051	0.958575	0.0235229	0.923231	0.955272	0.975936	0.108054	1
C11orf68	0	0	0	0	1	0	0	0	31.7188	0.438323	0.877154	0.732157	0.0308653	0.798962	0.955272	0.972155	0.108243	1
OR5T1	1	2	0	0	1	1.17045	0	0	40.1979	0.845169	0.734928	0.924784	0.0244633	0.897374	0.955272	0.972155	0.108338	1
SYT11	0	3	0	0	0	10.0798	0	0	0	0.00606589	0.855955	0.0226378	1	0.798962	0.955272	0.972155	0.108393	1
SERINC4	0	3	0	0	0	9.98362	0	0	0	0.00623527	0.794085	0.0226482	1	0.798962	0.955272	0.972155	0.108432	1
KIAA1009	0	2	2	0	0	2.07372	17.6417	17.6417	0	0.398571	0.00717244	0.0226524	1	0.798962	0.955272	0.972155	0.108448	1
ZNF654	0	1	0	0	1	2.95855	0	0	28.4938	0.375561	0.853302	0.662794	0.0342769	0.798962	0.955272	0.972155	0.108699	1
ZNF136	0	0	0	0	1	0	0	0	24.8222	0.320049	0.744056	0.580477	0.0392113	0.798962	0.955272	0.972155	0.10886	1
SLC7A10	0	1	0	0	1	1.13426	0	0	40.4022	0.907869	0.731106	0.93548	0.0243417	0.938658	0.955272	0.972155	0.108898	1
ARL16	0	0	0	1	0	0	109.511	109.511	0	0.615014	0.00700724	0.022808	1	0.799326	0.955272	0.972155	0.109037	1
SLC9A6	0	4	0	0	0	7.09885	0	0	0	0.00654742	0.738053	0.0228482	1	0.798962	0.955272	0.972155	0.109189	1
C17orf77	0	0	0	0	1	0	0	0	28.4645	0.378692	0.848585	0.667191	0.0343115	0.798962	0.955272	0.972155	0.109355	1
GUK1	0	1	1	0	0	5.29967	61.4406	61.4406	0	0.20296	0.0132787	0.0229159	1	0.798962	0.955272	0.972155	0.109444	1
USP37	0	2	0	0	1	2.94044	0	0	18.2637	0.228192	0.671725	0.435213	0.0527833	0.798962	0.955272	0.972155	0.109656	1
NIT1	0	0	0	0	1	0	0	0	33.8477	0.518775	0.839104	0.796006	0.0289623	0.798962	0.955272	0.972155	0.109966	1
MTERFD1	0	3	0	0	0	9.93013	0	0	0	0.00633212	0.818691	0.0232139	1	0.798962	0.955272	0.972155	0.110568	1
ZNF302	0	0	0	0	1	0	0	0	26.3701	0.353446	0.785657	0.628	0.0369678	0.798962	0.955272	0.972155	0.110575	1
GLTSCR2	1	0	0	0	1	0	0	0	26.1958	0.354201	0.778757	0.627187	0.0372074	0.798962	0.955272	0.972155	0.111027	1
MRPL27	0	2	0	0	0	18.9344	0	0	0	0.00619612	0.903746	0.0233882	1	0.798962	0.955272	0.972155	0.111223	1
POLR2D	0	0	0	1	0	0	109.805	109.805	0	0.657002	0.00698656	0.0234867	1	0.805243	0.955272	0.972155	0.111593	1
CDIP1	2	0	0	0	1	0	0	0	32.8455	0.502001	0.871348	0.7881	0.0298281	0.798962	0.955272	0.972155	0.111671	1
OR10G6	1	1	0	0	1	0.747328	0	0	38.4601	0.776053	0.768976	0.92127	0.0255495	0.857251	0.955272	0.972155	0.111785	1
MYH7B	1	6	0	0	1	2.25436	0	0	10.1393	0.146964	0.492031	0.255408	0.0923862	0.798962	0.955272	0.972155	0.112003	1
OR8B12	1	1	0	0	1	1.09561	0	0	40.8046	0.932328	0.854513	0.979622	0.0241056	0.954758	0.955272	0.98472	0.112071	1
MAST1	5	1	0	0	1	0.292632	0	0	12.4811	0.160606	0.512597	0.311992	0.0759614	0.798962	0.955272	0.972155	0.11239	1
CDK5RAP1	0	0	0	0	1	0	0	0	25.8175	0.358071	0.775306	0.630913	0.0377387	0.798962	0.955272	0.972155	0.112803	1
CD2BP2	0	1	0	1	0	5.08183	60.9655	60.9655	0	0.21239	0.0133937	0.0238367	1	0.798962	0.955272	0.972155	0.112903	1
PLCL2	0	0	0	0	1	0	0	0	17.5337	0.20985	0.744259	0.434488	0.0548982	0.798962	0.955272	0.972155	0.112963	1
ZCCHC10	0	2	0	0	0	18.6264	0	0	0	0.00641017	0.864233	0.0238903	1	0.798962	0.955272	0.972155	0.113103	1
C10orf35	0	0	1	0	0	0	103.631	103.631	0	0.605526	0.00744671	0.023898	1	0.798962	0.955272	0.972155	0.113132	1
CLCA1	0	3	0	0	1	2.13169	0	0	20.126	0.302598	0.598125	0.497687	0.0480599	0.798962	0.955272	0.972155	0.11321	1
STXBP3	0	1	0	0	1	2.42274	0	0	29.21	0.459035	0.737242	0.7153	0.0334558	0.798962	0.955272	0.972155	0.113255	1
ST6GALNAC4	2	0	0	0	1	0	0	0	29.8804	0.443872	0.846056	0.732456	0.0327219	0.798962	0.955272	0.972155	0.113391	1
KLF1	0	0	0	0	1	0	0	0	25.9351	0.35434	0.837678	0.638511	0.0375718	0.798962	0.955272	0.972155	0.113476	1
TADA3	0	0	0	0	1	0	0	0	29.4497	0.438167	0.829706	0.724221	0.0331896	0.798962	0.955272	0.972155	0.113649	1
FAM154A	0	5	0	0	0	5.70573	0	0	0	0.00708736	0.72142	0.02415	1	0.798962	0.955272	0.972155	0.114072	1
APCDD1L	0	1	0	0	1	0.858356	0	0	38.2751	0.884545	0.756386	0.94395	0.0256708	0.923334	0.955272	0.972442	0.114377	1
PSMA2	0	1	1	0	0	7.11437	45.5538	45.5538	0	0.147112	0.0185204	0.0242922	1	0.798962	0.955272	0.972155	0.114601	1
RASAL3	0	4	0	0	0	7.00291	0	0	0	0.00686881	0.773585	0.0243717	1	0.798962	0.955272	0.972155	0.114896	1
IRGM	0	2	0	0	0	18.5359	0	0	0	0.00647511	0.920556	0.0244067	1	0.798962	0.955272	0.972155	0.115026	1
CCDC69	0	0	0	0	1	0	0	0	30.6793	0.494717	0.790932	0.76562	0.0318883	0.798962	0.955272	0.972155	0.115055	1
TMC5	4	4	0	0	1	1.55597	0	0	22.7351	0.466676	0.467635	0.572495	0.0427059	0.798962	0.955272	0.972155	0.115183	1
ZNF503	1	0	1	0	0	0	48.6427	48.6427	0	0.215778	0.0170508	0.0245091	1	0.798962	0.955272	0.972155	0.115406	1
SMARCD3	0	0	0	0	1	0	0	0	26.8364	0.396894	0.789453	0.675258	0.0363414	0.798962	0.955272	0.972155	0.11552	1
AC019294.1	0	0	1	0	0	0	93.2245	93.2245	0	0.527004	0.00836906	0.024579	1	0.798962	0.955272	0.972155	0.115665	1
TMEM132C	3	5	1	0	1	1.27889	4.86647	4.86647	17.4916	0.659423	0.218567	0.447293	0.0550252	0.806358	0.955272	0.972155	0.115789	1
BRWD1	1	0	0	0	1	0	0	0	6.98141	0.0817934	0.547722	0.189516	0.130389	0.798962	0.955272	0.972155	0.116154	1
SLC32A1	0	0	0	0	1	0	0	0	19.9628	0.254545	0.824027	0.510919	0.0484397	0.798962	0.955272	0.972155	0.116294	1
BRIP1	0	2	1	1	0	1.87454	17.3853	17.3853	0	0.462539	0.00739277	0.0247614	1	0.798962	0.955272	0.972155	0.116341	1
USP43	1	1	0	0	1	0.390548	0	0	19.9291	0.319551	0.523525	0.512452	0.0485191	0.798962	0.955272	0.972155	0.116719	1
GRIK2	2	7	0	0	0	4.1152	0	0	0	0.00871338	0.563319	0.0249068	1	0.798962	0.955272	0.972155	0.116878	1
SLC12A7	0	0	0	0	1	0	0	0	11.5433	0.137655	0.663678	0.306566	0.0817845	0.798962	0.955272	0.972155	0.117489	1
TONSL	3	1	1	1	0	0.697624	16.26	16.26	0	0.718785	0.00786586	0.0250946	1	0.825631	0.955272	0.972155	0.117571	1
SLC43A3	1	0	0	0	1	0	0	0	23.1762	0.338234	0.740608	0.600373	0.0419162	0.798962	0.955272	0.972155	0.117832	1
ATG4D	0	0	0	0	1	0	0	0	26.8429	0.408907	0.820204	0.693821	0.0363328	0.798962	0.955272	0.972155	0.11799	1
DCLK1	3	2	0	0	1	0.981664	0	0	31.3505	0.980946	0.513513	0.807784	0.0312202	0.988037	0.955272	0.972155	0.11803	1
KMT2D	4	3	1	0	2	0.513888	2.34078	2.34078	5.23337	0.280549	0.468103	0.382863	0.0660381	0.798962	0.955272	0.972155	0.118266	1
GRN	0	1	0	0	1	1.78891	0	0	32.148	0.613559	0.744998	0.832248	0.0304618	0.799326	0.955272	0.972155	0.118517	1
SACM1L	0	1	0	0	1	2.76599	0	0	25.3487	0.402123	0.734987	0.661363	0.0384182	0.798962	0.955272	0.972155	0.118725	1
UNK	0	2	0	0	1	3.01394	0	0	16.3729	0.218877	0.714544	0.433922	0.0586337	0.798962	0.955272	0.972155	0.11885	1
HNRNPH3	0	0	0	0	1	0	0	0	29.9665	0.511107	0.796098	0.780178	0.03263	0.798962	0.955272	0.972155	0.118904	1
ESCO1	0	0	0	0	1	0	0	0	21.0232	0.297936	0.741317	0.553226	0.0460736	0.798962	0.955272	0.972155	0.119022	1
TXN2	0	2	0	0	0	18.0321	0	0	0	0.00685511	0.885945	0.0255171	1	0.798962	0.955272	0.972155	0.119124	1
ANKRD18A	0	1	1	1	0	0.791929	17.0424	17.0424	0	0.822768	0.00770323	0.0255759	1	0.885023	0.955272	0.972155	0.11934	1
LY9	0	2	0	0	1	2.83282	0	0	17.6251	0.242891	0.71791	0.468358	0.0546241	0.798962	0.955272	0.972155	0.119368	1
BCAM	1	2	0	0	1	1.55653	0	0	29.6037	0.593883	0.651929	0.777183	0.0330208	0.798962	0.955272	0.972155	0.11966	1
FCHSD1	0	0	0	0	1	0	0	0	21.9747	0.327223	0.714951	0.581558	0.0441389	0.798962	0.955272	0.972155	0.119682	1
PROZ	0	1	0	0	1	1.84544	0	0	31.1343	0.596124	0.741412	0.820094	0.0314323	0.798962	0.955272	0.972155	0.120078	1
SLC4A4	0	3	0	0	1	2.13435	0	0	18.7113	0.301853	0.610404	0.502324	0.0515651	0.798962	0.955272	0.972155	0.120535	1
AC010760.1	0	1	0	0	0	110.843	0	0	0	0.00691451	0.940543	0.0259726	1	0.798962	0.957101	0.972155	0.120791	1
IL16	1	0	0	0	1	0	0	0	8.45368	0.100573	0.644339	0.23745	0.109411	0.798962	0.955272	0.972155	0.120816	1
FZD8	0	0	0	0	1	0	0	0	17.4472	0.228074	0.837169	0.474556	0.0551599	0.798962	0.955272	0.972155	0.121535	1
NXPE2	1	1	0	0	1	0.776335	0	0	33.1882	0.805625	0.668401	0.887668	0.0295263	0.87448	0.955272	0.972155	0.121655	1
HTR3E	0	3	0	1	0	4.26395	23.7827	23.7827	0	0.0628043	0.0382849	0.0262223	1	0.798962	0.955272	0.972155	0.121702	1
H3F3C	1	0	1	0	0	0	76.5422	76.5422	0	0.433539	0.0103078	0.0263506	1	0.798962	0.955272	0.972155	0.122168	1
CHRNA4	1	2	0	0	1	1.29241	0	0	32.7458	0.752685	0.703203	0.881766	0.029917	0.843624	0.955272	0.972155	0.122275	1
SETD1B	2	0	0	0	1	0	0	0	6.59869	0.0759997	0.672374	0.192255	0.137227	0.798962	0.955272	0.972155	0.122285	1
AC027307.3	0	0	0	0	1	0	0	0	33.7882	0.671073	0.933441	0.910633	0.0290123	0.810154	0.95553	0.972155	0.122419	1
C7orf55	0	2	0	0	0	17.6951	0	0	0	0.00712774	0.89433	0.0264763	1	0.798962	0.955272	0.972155	0.122625	1
RP11-429E11.3	0	0	1	0	0	0	82.8844	82.8844	0	0.492969	0.00953007	0.02652	1	0.798962	0.955272	0.972155	0.122784	1
PRUNE2	0	10	1	0	0	3.5026	5.20267	5.20267	0	0.0112229	0.207061	0.0265302	1	0.798962	0.955272	0.972155	0.122821	1
PTPN7	0	0	0	0	1	0	0	0	23.0846	0.366168	0.743215	0.632027	0.0420778	0.798962	0.955272	0.972155	0.123053	1
CATSPERD	1	3	2	0	0	2.35782	13.8782	13.8782	0	0.240321	0.0113961	0.0266522	1	0.798962	0.955272	0.972155	0.123263	1
CHP1	0	1	1	0	0	6.1997	46.0884	46.0884	0	0.171096	0.0182813	0.026848	1	0.798962	0.955272	0.972155	0.123972	1
GOLGA5	0	0	0	0	1	0	0	0	21.3595	0.335671	0.718545	0.592097	0.0453707	0.798962	0.955272	0.972155	0.12403	1
PFDN4	0	0	1	0	0	0	97.7181	97.7181	0	0.694162	0.00794527	0.0270097	1	0.816664	0.955272	0.972155	0.124557	1
MCM10	0	5	0	0	0	5.45495	0	0	0	0.008499	0.660684	0.0270363	1	0.798962	0.955272	0.972155	0.124653	1
PAX1	0	1	0	0	1	0.993759	0	0	34.6353	0.995336	0.767581	0.957268	0.0283165	0.996851	0.955272	0.975425	0.124906	1
FFAR1	0	4	0	0	0	6.84114	0	0	0	0.00745612	0.84869	0.0271455	1	0.798962	0.955272	0.972155	0.125047	1
SDCCAG8	0	1	0	0	1	1.95247	0	0	28.2305	0.565453	0.705738	0.785609	0.0345891	0.798962	0.955272	0.972155	0.125148	1
NAPRT1	1	2	1	0	0	4.9068	28.3772	28.3772	0	0.0894449	0.0311197	0.0271741	1	0.798962	0.955272	0.972155	0.12515	1
ZNF423	0	0	1	0	0	0	10.5592	10.5592	0	0.0483908	0.0949635	0.027186	1	0.798962	0.955272	0.972155	0.125193	1
ATG16L2	0	1	0	0	1	2.77456	0	0	24.1201	0.400867	0.789066	0.675782	0.0403211	0.798962	0.955272	0.972155	0.125418	1
TRIM65	1	0	0	0	1	0	0	0	22.5474	0.357747	0.806851	0.636869	0.0430507	0.798962	0.955272	0.972155	0.126027	1
TRIM41	0	0	0	0	1	0	0	0	20.2544	0.307275	0.79292	0.575181	0.0477652	0.798962	0.955272	0.972155	0.126228	1
COA1	0	0	1	0	0	0	94.4611	94.4611	0	0.670123	0.00824818	0.0275032	1	0.809683	0.955272	0.972155	0.126334	1
DYRK1A	0	0	0	0	1	0	0	0	20.1259	0.311237	0.755204	0.572492	0.0480601	0.798962	0.955272	0.972155	0.126374	1
VPS51	0	0	0	0	1	0	0	0	18.2162	0.264094	0.802196	0.520906	0.0529159	0.798962	0.955272	0.972155	0.126554	1
TPR	0	4	0	0	1	3.00557	0	0	6.90202	0.102582	0.557534	0.209726	0.131751	0.798962	0.955272	0.972155	0.126796	1
ISLR2	0	0	1	0	0	0	39.9474	39.9474	0	0.199732	0.0214404	0.0276951	1	0.798962	0.955272	0.972155	0.127024	1
MARS	0	4	0	0	0	6.62613	0	0	0	0.00833609	0.704549	0.0277318	1	0.798962	0.955272	0.972155	0.127155	1
BRINP2	2	3	0	0	1	1.40814	0	0	26.331	0.619426	0.58368	0.75141	0.0370212	0.799326	0.955272	0.972155	0.127465	1
NOMO1	0	1	0	0	1	1.83307	0	0	28.8263	0.599863	0.740208	0.821989	0.0338907	0.798962	0.955272	0.972155	0.127607	1
CKAP2	1	1	0	0	1	2.18757	0	0	26.9258	0.504921	0.787189	0.770163	0.0362237	0.798962	0.955272	0.972155	0.127751	1
GIPC3	0	0	1	0	0	0	75.9199	75.9199	0	0.466615	0.010502	0.0279406	1	0.798962	0.955272	0.972155	0.127903	1
GFM1	0	0	0	0	1	0	0	0	21.1838	0.352812	0.720652	0.611626	0.0457353	0.798962	0.955272	0.972155	0.128019	1
LTN1	0	3	0	0	1	3.04098	0	0	9.90291	0.141572	0.651915	0.298542	0.0944474	0.798962	0.955272	0.972155	0.128817	1
BLOC1S1	0	2	0	0	0	17.0342	0	0	0	0.00771088	0.875743	0.0282884	1	0.798962	0.955272	0.972155	0.129145	1
PID1	0	4	0	0	0	6.70449	0	0	0	0.00800121	0.798388	0.0283138	1	0.798962	0.955272	0.972155	0.129236	1
GNGT1	0	0	1	0	0	0	93.3271	93.3271	0	0.697579	0.0083589	0.0283237	1	0.817062	0.955272	0.972155	0.129271	1
SLU7	0	3	0	0	0	9.04041	0	0	0	0.00827862	0.73934	0.0283706	1	0.798962	0.955272	0.972155	0.129438	1
SERPINB12	1	4	1	0	0	4.43179	11.2453	11.2453	0	0.0298736	0.087738	0.0284281	1	0.798962	0.955272	0.972155	0.129643	1
JMJD8	1	0	0	0	1	0	0	0	25.3054	0.462336	0.809749	0.742226	0.0384822	0.798962	0.955272	0.972155	0.130121	1
ZSWIM8	0	2	1	0	1	1.52368	10.3777	10.3777	7.53993	0.615296	0.0968153	0.235868	0.121549	0.799326	0.955272	0.972155	0.130502	1
CNST	0	0	0	0	1	0	0	0	20.5153	0.339687	0.773284	0.609821	0.0471773	0.798962	0.955272	0.972155	0.130857	1
RXFP4	0	0	1	0	0	0	67.3498	67.3498	0	0.409005	0.0119925	0.0288196	1	0.798962	0.955272	0.972155	0.131034	1
LY75-CD302	1	4	2	0	0	2.71927	10.8502	10.8502	0	0.128929	0.0188316	0.0288479	1	0.798962	0.955272	0.972155	0.131134	1
COL11A1	4	5	0	2	1	1.21485	3.32133	3.32133	12.9712	0.722628	0.174958	0.394229	0.073236	0.827695	0.955272	0.972155	0.131219	1
PCDHB7	3	4	0	0	1	1.6838	0	0	21.4192	0.399241	0.684906	0.638416	0.0452481	0.798962	0.955272	0.972155	0.131273	1
BHLHE40	0	1	0	0	1	2.86776	0	0	22.653	0.38767	0.844138	0.674201	0.0428561	0.798962	0.955272	0.972155	0.131296	1
RTKN	0	1	0	0	1	1.41222	0	0	30.1596	0.757647	0.718634	0.891284	0.0324257	0.846695	0.955272	0.972155	0.131321	1
ZNF708	0	1	0	0	1	2.14219	0	0	26.4664	0.517599	0.808042	0.785807	0.0368366	0.798962	0.955272	0.972155	0.131484	1
NCBP1	0	0	0	0	1	0	0	0	19.3657	0.327362	0.711728	0.580857	0.0498823	0.798962	0.955272	0.972155	0.131583	1
BAZ2B	1	4	1	0	1	2.0485	4.49206	4.49206	9.95004	0.266132	0.240759	0.308337	0.0940292	0.798962	0.955272	0.972155	0.131648	1
ZSCAN25	1	0	0	0	1	0	0	0	20.7097	0.345253	0.794059	0.620282	0.0467488	0.798962	0.955272	0.972155	0.131664	1
RFWD3	0	0	0	0	1	0	0	0	19.1644	0.319317	0.728557	0.575897	0.0503881	0.798962	0.955272	0.972155	0.131738	1
ESRP1	1	2	0	0	1	1.24227	0	0	26.4743	0.789031	0.534575	0.788888	0.0368259	0.864929	0.955272	0.972155	0.131856	1
TEX14	1	4	0	0	1	2.03546	0	0	13.4958	0.27019	0.499932	0.413107	0.0705276	0.798962	0.955272	0.972155	0.132153	1
CCNE1	0	3	0	0	0	9.0247	0	0	0	0.00831964	0.780433	0.0291522	1	0.798962	0.955272	0.972155	0.132212	1
H1FNT	1	3	0	0	0	8.94995	0	0	0	0.00804862	0.853569	0.0291886	1	0.798962	0.955272	0.972155	0.13234	1
SOX5	0	1	1	1	0	0.88378	16.2951	16.2951	0	0.90683	0.00844991	0.0291894	1	0.937921	0.955272	0.972155	0.132343	1
PSMB8	0	0	1	0	0	0	84.1806	84.1806	0	0.603167	0.00936795	0.0292873	1	0.798962	0.955272	0.972155	0.132689	1
NEK2	0	3	0	0	0	8.98035	0	0	0	0.00843689	0.770767	0.0293738	1	0.798962	0.955272	0.972155	0.132995	1
MARCHF10	0	4	1	0	0	4.41544	11.9559	11.9559	0	0.0323569	0.0826744	0.0298057	1	0.798962	0.955272	0.972155	0.134515	1
MZF1	0	0	0	0	1	0	0	0	17.557	0.28021	0.811802	0.543877	0.0548279	0.798962	0.955272	0.972155	0.134564	1
RAPGEF5	1	5	0	0	0	5.06002	0	0	0	0.0103461	0.579565	0.0298501	1	0.798962	0.955272	0.972155	0.134671	1
OMG	0	0	1	0	0	0	68.1979	68.1979	0	0.4397	0.0118273	0.0298818	1	0.798962	0.955272	0.972155	0.134782	1
BIRC6	2	9	1	0	1	2.5474	2.922	2.922	3.5177	0.0525878	0.376415	0.126206	0.237239	0.798962	0.955272	0.972155	0.13499	1
PRLH	0	0	1	0	0	0	74.5257	74.5257	0	0.509128	0.0107198	0.0300331	1	0.798962	0.955272	0.972155	0.135313	1
ZBTB48	0	0	0	0	1	0	0	0	19.365	0.333766	0.782008	0.604814	0.049884	0.798962	0.955272	0.972155	0.135794	1
ZNF765	0	1	0	0	1	1.7073	0	0	27.8858	0.640405	0.784564	0.861913	0.0350065	0.80081	0.955272	0.972155	0.135801	1
ITPA	0	1	0	1	0	6.80139	37.7957	37.7957	0	0.154574	0.0228068	0.0302033	1	0.798962	0.955272	0.972155	0.135909	1
LIFR	1	1	0	0	1	0.500553	0	0	20.3702	0.477151	0.507416	0.637374	0.0475026	0.798962	0.955272	0.972155	0.136166	1
ISM2	1	2	1	0	0	4.47003	29.1502	29.1502	0	0.10643	0.0301978	0.0302923	1	0.798962	0.955272	0.972155	0.13622	1
IFT20	0	0	0	1	0	0	85.7394	85.7394	0	0.671706	0.00917984	0.030296	1	0.810176	0.955272	0.972155	0.136233	1
FAM214A	0	0	0	0	1	0	0	0	16.5008	0.277387	0.713284	0.521114	0.0581974	0.798962	0.955272	0.972155	0.136343	1
IFNAR2	0	0	0	0	1	0	0	0	22.9052	0.432344	0.820186	0.716815	0.0423978	0.798962	0.955272	0.972155	0.136567	1
USP4	0	4	0	0	0	6.43885	0	0	0	0.00920931	0.708216	0.0304037	1	0.798962	0.955272	0.972155	0.13661	1
CCDC175	0	1	0	0	1	0.950706	0	0	27.1993	0.962148	0.567186	0.848736	0.0358684	0.974664	0.955272	0.972155	0.136746	1
TMPO	0	0	0	0	1	0	0	0	21.5004	0.388607	0.837671	0.676037	0.0450826	0.798962	0.955272	0.972155	0.136867	1
ZNF185	0	5	0	0	0	5.22059	0	0	0	0.0101293	0.627654	0.030631	1	0.798962	0.955272	0.972155	0.137403	1
MCTP1	0	2	0	0	1	1.50551	0	0	24.2107	0.624996	0.597889	0.763067	0.0401745	0.800013	0.955272	0.972155	0.137489	1
UQCRH	0	0	0	1	0	0	86.8996	86.8996	0	0.724127	0.00904447	0.0308554	1	0.828215	0.955272	0.972155	0.138184	1
AQR	0	2	0	2	0	1.97362	15.1541	15.1541	0	0.429051	0.00981195	0.0309007	1	0.798962	0.955272	0.972155	0.138342	1
OAS2	0	0	0	0	1	0	0	0	15.6261	0.262912	0.720699	0.504127	0.0613178	0.798962	0.955272	0.972155	0.138381	1
CCIN	1	0	1	0	0	0	21.9007	21.9007	0	0.114781	0.0415944	0.0310301	1	0.798962	0.955272	0.972155	0.138792	1
CCL8	0	0	1	0	0	0	78.2927	78.2927	0	0.587925	0.0101503	0.0310398	1	0.798962	0.955272	0.972155	0.138825	1
SRPR	0	0	0	0	1	0	0	0	18.0079	0.313751	0.788023	0.582203	0.0535056	0.798962	0.955272	0.972155	0.139211	1
TBL3	1	2	0	0	1	2.95976	0	0	13.4945	0.221714	0.728077	0.441924	0.0705338	0.798962	0.955272	0.972155	0.139279	1
RMDN2	0	4	0	0	0	6.3802	0	0	0	0.00950576	0.718451	0.0315089	1	0.798962	0.955272	0.972155	0.140451	1
CPSF1	0	0	0	0	1	0	0	0	10.1247	0.158087	0.665398	0.340641	0.0925109	0.798962	0.955272	0.972155	0.140465	1
DCBLD2	0	1	0	0	1	1.18581	0	0	28.4267	0.876277	0.703337	0.917431	0.034356	0.917993	0.955272	0.972155	0.140486	1
PHTF2	0	1	0	0	1	1.87581	0	0	24.5668	0.587121	0.703162	0.798727	0.0396078	0.798962	0.955272	0.972155	0.140889	1
SLC37A1	1	1	0	0	1	1.27475	0	0	27.0932	0.824781	0.657537	0.882212	0.0360053	0.886464	0.955272	0.972155	0.141333	1
CSF2	0	1	0	1	0	4.63615	48.6652	48.6652	0	0.234451	0.0172067	0.031798	1	0.798962	0.955272	0.972155	0.141449	1
PI16	0	1	0	0	1	1.92802	0	0	25.2728	0.572205	0.806386	0.825687	0.0385306	0.798962	0.955272	0.972155	0.141505	1
SERPINB9	0	3	0	0	0	8.79378	0	0	0	0.00895456	0.831634	0.0318396	1	0.798962	0.955272	0.972155	0.141592	1
ARHGAP44	0	2	0	0	1	1.32645	0	0	23.8876	0.732614	0.553765	0.78302	0.0407027	0.8335	0.955272	0.972155	0.1417	1
HAUS7	0	3	0	0	0	8.69752	0	0	0	0.00923804	0.772852	0.0318911	1	0.798962	0.955272	0.972155	0.14177	1
XKR7	2	0	1	0	0	0	18.6833	18.6833	0	0.0984394	0.0493412	0.0319008	1	0.798962	0.955272	0.972155	0.141803	1
GRIK4	0	8	0	0	0	3.82314	0	0	0	0.0117119	0.571878	0.0319177	1	0.798962	0.955272	0.972155	0.141861	1
PPRC1	1	6	0	0	0	4.48069	0	0	0	0.0101541	0.668758	0.0319827	1	0.798962	0.955272	0.972155	0.142085	1
AP1G2	0	0	0	0	1	0	0	0	15.1505	0.267335	0.709119	0.507273	0.0631591	0.798962	0.955272	0.972155	0.142278	1
SLC7A6	0	3	0	0	0	8.76826	0	0	0	0.0090286	0.829349	0.032047	1	0.798962	0.955272	0.972155	0.142306	1
C11orf58	0	0	1	0	0	0	78.689	78.689	0	0.639217	0.0100937	0.0322211	1	0.800802	0.955272	0.972155	0.142905	1
ZNF681	0	1	0	0	1	1.54133	0	0	26.807	0.702005	0.765931	0.887244	0.0363803	0.818524	0.955272	0.972155	0.143101	1
DIAPH1	0	0	0	0	1	0	0	0	12.2118	0.206086	0.678173	0.416507	0.077547	0.798962	0.955272	0.972155	0.143172	1
PAQR7	1	0	1	0	0	0	62.6146	62.6146	0	0.437719	0.012878	0.0323116	1	0.798962	0.955272	0.972155	0.143216	1
COL1A1	2	6	0	1	1	2.26883	3.30865	3.30865	6.73932	0.136686	0.33101	0.240587	0.134633	0.798962	0.955272	0.972155	0.143488	1
IL7R	1	3	0	0	0	8.524	0	0	0	0.00924652	0.802856	0.0324298	1	0.798962	0.955272	0.972155	0.143621	1
SMEK2	0	0	0	0	1	0	0	0	18.4229	0.352321	0.757024	0.620377	0.0523435	0.798962	0.955272	0.972155	0.143768	1
RPRML	0	2	0	0	0	15.8887	0	0	0	0.00890121	0.947409	0.0325805	1	0.798962	0.958996	0.972155	0.144137	1
TGFB1I1	0	3	0	0	0	8.67512	0	0	0	0.00930571	0.804893	0.0325959	1	0.798962	0.955272	0.972155	0.14419	1
RB1CC1	0	5	0	0	0	5.14796	0	0	0	0.0107081	0.640754	0.0326266	1	0.798962	0.955272	0.972155	0.144295	1
C1orf173	1	1	0	0	1	0.403014	0	0	15.8489	0.337806	0.548015	0.541154	0.0604916	0.798962	0.955272	0.972155	0.144667	1
SOX17	0	0	1	0	0	0	34.9388	34.9388	0	0.209008	0.0248987	0.0327656	1	0.798962	0.955272	0.972155	0.144771	1
SPOCD1	0	3	0	0	1	2.16924	0	0	14.8121	0.292273	0.655419	0.509592	0.0645383	0.798962	0.955272	0.972155	0.145189	1
MYO15A	3	11	0	0	1	1.89259	0	0	4.99934	0.148027	0.335345	0.188097	0.175711	0.798962	0.955272	0.972155	0.145744	1
ZSCAN9	0	3	0	0	0	8.56514	0	0	0	0.00964748	0.769424	0.0330909	1	0.798962	0.955272	0.972155	0.145881	1
TRIO	7	2	1	0	1	0.340648	1.77696	1.77696	5.73462	0.105937	0.608696	0.21346	0.155649	0.798962	0.955272	0.972155	0.146338	1
TCHH	1	0	0	1	0	0	4.24995	4.24995	0	0.0252559	0.255465	0.0333007	1	0.798962	0.955272	0.972155	0.146596	1
CDC42	0	2	0	0	0	15.5144	0	0	0	0.00934907	0.854097	0.0334074	1	0.798962	0.955272	0.972155	0.146959	1
BCL3	1	0	0	1	0	0	64.1252	64.1252	0	0.480376	0.0125418	0.0334734	1	0.798962	0.955272	0.972155	0.147183	1
RBM12B	0	0	0	0	1	0	0	0	12.9724	0.2225	0.769024	0.457171	0.0732297	0.798962	0.955272	0.972155	0.1472	1
TICRR	1	4	0	0	1	2.08054	0	0	12.1245	0.256465	0.568199	0.430755	0.0780751	0.798962	0.955272	0.972155	0.147719	1
MPRIP	0	0	0	0	1	0	0	0	12.0104	0.211206	0.702702	0.428935	0.0787765	0.798962	0.955272	0.972155	0.148257	1
TTLL7	0	1	0	0	1	0.943467	0	0	24.7626	0.956388	0.586327	0.861885	0.0393031	0.970641	0.955272	0.972155	0.148544	1
GPAA1	1	2	0	1	0	4.21677	28.2168	28.2168	0	0.118502	0.0313178	0.0339044	1	0.798962	0.955272	0.972155	0.148644	1
MALRD1	5	6	0	0	1	1.45321	0	0	13.7706	0.466526	0.371701	0.490098	0.0691869	0.798962	0.955272	0.972155	0.148657	1
COL12A1	2	14	1	1	0	2.78794	3.6037	3.6037	0	0.0154798	0.154873	0.0339781	1	0.798962	0.955272	0.972155	0.148893	1
ARMCX6	0	2	0	0	0	15.4819	0	0	0	0.00938949	0.90979	0.0339872	1	0.798962	0.955272	0.972155	0.148924	1
CELSR1	11	3	0	0	0	0.266943	0	0	0	0.0147316	0.288333	0.0340486	1	0.798962	0.955272	0.972155	0.149132	1
CER1	1	1	0	1	0	2.85491	61.3613	61.3613	0	0.387212	0.0131703	0.0341308	1	0.798962	0.955272	0.972155	0.14941	1
LRRC8E	0	2	0	0	1	1.58907	0	0	23.0217	0.582037	0.744961	0.811124	0.0421895	0.798962	0.955272	0.972155	0.149714	1
RFK	0	0	1	0	0	0	73.1147	73.1147	0	0.624081	0.0109492	0.0342369	1	0.79975	0.955272	0.972155	0.149768	1
BACH1	1	1	0	0	1	1.82083	0	0	23.7347	0.601426	0.78409	0.838606	0.0409576	0.798962	0.955272	0.972155	0.15014	1
CALR	1	3	0	0	0	8.30791	0	0	0	0.00994449	0.791258	0.0344284	1	0.798962	0.955272	0.972155	0.150413	1
MSH5	0	1	0	0	1	1.39713	0	0	24.5505	0.764664	0.668795	0.869466	0.0396335	0.850417	0.955272	0.972155	0.15052	1
MSH5-SAPCD1	0	1	0	0	1	1.39713	0	0	24.5505	0.764664	0.668795	0.869466	0.0396335	0.850417	0.955272	0.972155	0.15052	1
THBS2	1	0	1	0	0	0	4.25303	4.25303	0	0.0262486	0.255268	0.0345303	1	0.798962	0.955272	0.972155	0.150757	1
ASXL3	3	7	0	0	1	1.70941	0	0	11.1942	0.289048	0.462082	0.410389	0.0841864	0.798962	0.955272	0.972155	0.15082	1
CIDEC	0	3	0	0	0	8.47108	0	0	0	0.00995301	0.80828	0.0346626	1	0.798962	0.955272	0.972155	0.151201	1
CNTN1	0	1	0	0	1	0.591294	0	0	19.8346	0.601249	0.505743	0.711439	0.0487425	0.798962	0.955272	0.972155	0.151251	1
NUFIP2	0	0	0	0	1	0	0	0	18.2783	0.375693	0.818883	0.65895	0.0527425	0.798962	0.955272	0.972155	0.151511	1
ACAP3	0	1	0	0	1	1.60084	0	0	24.1951	0.678745	0.747157	0.869	0.0401996	0.812447	0.955272	0.972155	0.152111	1
KIAA1407	0	1	0	0	1	1.36868	0	0	24.1122	0.7782	0.660888	0.869846	0.040334	0.858496	0.955272	0.972155	0.152617	1
UNC5C	0	1	0	0	1	0.694196	0	0	23.0042	0.721758	0.613036	0.83144	0.0422206	0.827529	0.955272	0.972155	0.152682	1
XAB2	0	3	0	1	0	4.3078	16.9728	16.9728	0	0.0612075	0.055864	0.0351397	1	0.798962	0.955272	0.972155	0.152802	1
IPO4	1	0	0	0	1	0	0	0	10.6125	0.195846	0.66638	0.398525	0.0885188	0.798962	0.955272	0.972155	0.153262	1
MXRA5	0	12	0	0	0	3.17631	0	0	0	0.0136545	0.560776	0.0352897	1	0.798962	0.955272	0.972155	0.153304	1
DCHS1	0	7	0	0	1	2.52139	0	0	4.81634	0.0913264	0.5893	0.19464	0.181532	0.798962	0.955272	0.972155	0.15345	1
MIA3	1	0	0	0	1	0	0	0	7.56289	0.131208	0.641628	0.291528	0.121211	0.798962	0.955272	0.972155	0.15346	1
MYH13	2	7	1	0	1	1.83632	2.56347	2.56347	10.9559	0.23961	0.429944	0.411667	0.0859093	0.798962	0.955272	0.972155	0.153559	1
HAS3	0	4	0	0	0	6.2095	0	0	0	0.0104383	0.770018	0.0353844	1	0.798962	0.955272	0.972155	0.153621	1
PPIP5K2	0	2	0	0	1	2.19382	0	0	15.707	0.365883	0.628364	0.581129	0.0610154	0.798962	0.955272	0.972155	0.153866	1
ZNF740	0	0	0	1	0	0	69.1484	69.1484	0	0.600948	0.0116472	0.035483	1	0.798962	0.955272	0.972155	0.15395	1
GSTO1	0	0	0	1	0	0	68.5638	68.5638	0	0.592446	0.0117573	0.0355156	1	0.798962	0.955272	0.972155	0.154059	1
TRPA1	0	6	0	0	0	4.35454	0	0	0	0.0130157	0.57219	0.0356311	1	0.798962	0.955272	0.972155	0.154444	1
ZBTB39	0	0	0	0	1	0	0	0	17.4204	0.358675	0.854029	0.645868	0.0552415	0.798962	0.955272	0.972155	0.154603	1
TTLL1	0	2	0	1	0	4.87934	22.5256	22.5256	0	0.0925741	0.0406856	0.0356873	1	0.798962	0.955272	0.972155	0.154632	1
PRPF38B	0	0	0	0	1	0	0	0	17.2157	0.374509	0.736731	0.639143	0.0558732	0.798962	0.955272	0.972155	0.154711	1
RING1	0	0	0	1	0	0	59.4433	59.4433	0	0.470755	0.013775	0.0357416	1	0.798962	0.955272	0.972155	0.154813	1
RBM12	0	0	0	0	1	0	0	0	13.5878	0.252943	0.842787	0.511026	0.070073	0.798962	0.955272	0.972155	0.155038	1
TYSND1	0	1	0	0	1	1.80496	0	0	23.2773	0.608515	0.839794	0.85825	0.0417395	0.798962	0.955272	0.972155	0.155083	1
FTH1	0	2	0	0	0	14.9491	0	0	0	0.0100905	0.861162	0.035833	1	0.798962	0.955272	0.972155	0.155117	1
LY75	1	4	2	0	0	2.55496	10.1946	10.1946	0	0.15253	0.0213632	0.0359128	1	0.798962	0.955272	0.972155	0.155383	1
EPB41	2	1	0	0	1	1.23633	0	0	24.118	0.845085	0.664982	0.891565	0.0403246	0.897342	0.955272	0.972155	0.155513	1
C12orf45	0	2	0	0	0	14.9272	0	0	0	0.0101209	0.869901	0.0360155	1	0.798962	0.955272	0.972155	0.155724	1
EDC4	1	0	0	0	1	0	0	0	8.70505	0.158643	0.650613	0.338305	0.106485	0.798962	0.955272	0.972155	0.155753	1
NPRL2	0	1	0	1	0	4.6865	42.3717	42.3717	0	0.231748	0.020077	0.0360954	1	0.798962	0.955272	0.972155	0.155989	1
RELT	0	3	0	0	0	8.32705	0	0	0	0.0104459	0.80511	0.0361382	1	0.798962	0.955272	0.972155	0.156132	1
ABCA8	0	2	0	1	1	1.07888	4.71752	4.71752	12.7604	0.925414	0.230112	0.48632	0.0743836	0.950585	0.955272	0.972155	0.156251	1
KCTD8	0	0	1	0	0	0	19.5964	19.5964	0	0.123046	0.0475563	0.0361776	1	0.798962	0.955272	0.972155	0.156262	1
TLR7	2	2	0	0	1	1.3832	0	0	22.842	0.689353	0.696184	0.85186	0.0425117	0.8155	0.955272	0.972155	0.156383	1
MFSD10	0	0	0	0	1	0	0	0	17.7793	0.387816	0.813545	0.670853	0.054168	0.798962	0.955272	0.972155	0.156797	1
ZFP36L2	1	4	0	0	0	6.09356	0	0	0	0.0102832	0.862908	0.0363908	1	0.798962	0.955272	0.972155	0.15697	1
FUS	0	1	0	0	1	2.46822	0	0	18.7657	0.450667	0.748553	0.711655	0.051421	0.798962	0.955272	0.972155	0.157642	1
FKBP14	0	0	1	0	0	0	67.5815	67.5815	0	0.610779	0.0119469	0.0365955	1	0.799277	0.955272	0.972155	0.157647	1
RIMBP3	0	0	0	0	1	0	0	0	14.6312	0.29302	0.822563	0.562137	0.0653004	0.798962	0.955272	0.972155	0.158018	1
TAF6	0	1	0	0	1	1.45111	0	0	23.4476	0.740086	0.728728	0.888948	0.0414449	0.837239	0.955272	0.972155	0.158463	1
CDRT15	0	1	0	1	0	5.0233	39.2652	39.2652	0	0.215063	0.0218564	0.036911	1	0.798962	0.955272	0.972155	0.158689	1
TMEM234	0	0	0	1	0	0	67.553	67.553	0	0.621092	0.0119525	0.0369205	1	0.799326	0.955272	0.972155	0.158721	1
OR52M1	1	4	0	0	0	6.03821	0	0	0	0.010613	0.828311	0.03698	1	0.798962	0.955272	0.972155	0.158917	1
FLT1	0	3	0	0	1	1.85139	0	0	14.8677	0.396177	0.565068	0.57506	0.0643074	0.798962	0.955272	0.972155	0.158919	1
CLTCL1	1	2	0	1	1	0.696079	3.51083	3.51083	12.8929	0.63656	0.312682	0.502488	0.0736579	0.800713	0.955272	0.972155	0.159023	1
HIC2	1	1	0	0	1	1.29863	0	0	24.8736	0.812062	0.820107	0.946648	0.0391324	0.878031	0.955272	0.972442	0.15913	1
ITGA5	2	0	0	0	1	0	0	0	9.76226	0.192067	0.643829	0.387574	0.0957181	0.798962	0.955272	0.972155	0.159305	1
OPRK1	1	5	0	0	0	4.96971	0	0	0	0.0111163	0.755869	0.037113	1	0.798962	0.955272	0.972155	0.159355	1
SYT15	0	4	0	0	0	6.11561	0	0	0	0.0109994	0.773631	0.0371478	1	0.798962	0.955272	0.972155	0.15947	1
MVD	0	3	0	0	0	8.22592	0	0	0	0.0108114	0.800723	0.0371891	1	0.798962	0.955272	0.972155	0.159606	1
ABHD17C	1	0	1	0	0	0	39.6328	39.6328	0	0.284224	0.021424	0.0371944	1	0.798962	0.955272	0.972155	0.159623	1
ANKRD36	0	3	0	0	0	8.09823	0	0	0	0.0112971	0.730071	0.0372316	1	0.798962	0.955272	0.972155	0.159746	1
APOBEC3A	0	1	1	0	0	4.02666	45.4769	45.4769	0	0.27247	0.0185553	0.0375429	1	0.798962	0.955272	0.972155	0.160769	1
CRTAM	0	3	0	0	0	8.13257	0	0	0	0.0111637	0.766593	0.0376302	1	0.798962	0.955272	0.972155	0.161055	1
COG8	0	1	0	0	1	2.06253	0	0	20.7196	0.536763	0.827097	0.805453	0.0467272	0.798962	0.955272	0.972155	0.161076	1
ESRRG	2	5	0	0	0	4.78273	0	0	0	0.0119346	0.68308	0.0377254	1	0.798962	0.955272	0.972155	0.161367	1
PTPRU	2	3	0	1	1	0.964529	3.88039	3.88039	13.8614	0.956843	0.279906	0.549149	0.068755	0.970905	0.955272	0.972155	0.16147	1
ATP1A1	0	0	0	0	1	0	0	0	11.339	0.229521	0.700927	0.454666	0.0831734	0.798962	0.955272	0.972155	0.161665	1
KRT73	2	2	0	0	1	1.88026	0	0	17.648	0.451797	0.703787	0.696071	0.0545557	0.798962	0.955272	0.972155	0.162184	1
LPIN2	0	0	0	0	1	0	0	0	13.1438	0.285342	0.689996	0.525272	0.0723222	0.798962	0.955272	0.972155	0.16223	1
ZFYVE1	2	1	0	0	1	1.14513	0	0	23.6765	0.899668	0.714837	0.927187	0.0410554	0.933156	0.955272	0.972155	0.162482	1
RP11-131H24.4	0	2	0	0	0	14.4651	0	0	0	0.010796	0.863636	0.0380807	1	0.798962	0.955272	0.972155	0.16253	1
RAPGEF2	0	5	0	1	0	4.00926	7.95725	7.95725	0	0.0278214	0.130014	0.0381856	1	0.798962	0.955272	0.972155	0.162873	1
LTBP3	2	3	0	0	1	2.97304	0	0	7.45909	0.140402	0.714488	0.311171	0.122754	0.798962	0.955272	0.972155	0.162912	1
FAM83B	2	2	0	0	1	0.989383	0	0	21.5555	0.989125	0.569992	0.850954	0.0449709	0.993328	0.955272	0.972155	0.163142	1
SMG9	0	2	0	1	0	4.82316	21.2569	21.2569	0	0.0945948	0.0434149	0.0383161	1	0.798962	0.955272	0.972155	0.163299	1
RPL10A	0	0	0	1	0	0	62.0949	62.0949	0	0.570447	0.0131235	0.0383627	1	0.798962	0.955272	0.972155	0.163451	1
AP3S2	0	2	0	0	0	14.3558	0	0	0	0.0109654	0.848243	0.038437	1	0.798962	0.955272	0.972155	0.163693	1
DUSP16	0	1	0	0	1	1.546	0	0	22.2964	0.700127	0.760055	0.884213	0.043521	0.81752	0.955272	0.972155	0.163839	1
ASAP2	0	5	0	1	0	4.13536	6.98118	6.98118	0	0.0248166	0.150203	0.0385007	1	0.798962	0.955272	0.972155	0.163901	1
CDC25B	0	3	0	0	0	8.08213	0	0	0	0.0113604	0.790888	0.0386884	1	0.798962	0.955272	0.972155	0.164511	1
BAIAP3	1	4	1	0	0	3.99498	10.7651	10.7651	0	0.0415569	0.0921179	0.038748	1	0.798962	0.955272	0.972155	0.164705	1
OR4N2	0	1	1	0	0	2.36282	60.6218	60.6218	0	0.470499	0.013478	0.0389526	1	0.798962	0.955272	0.972155	0.16537	1
UGT2A3	2	5	0	1	0	3.86627	6.99937	6.99937	0	0.0271549	0.147583	0.0389945	1	0.798962	0.955272	0.972155	0.165506	1
GOLPH3L	0	1	0	1	0	4.65105	39.2299	39.2299	0	0.233645	0.0218784	0.0391106	1	0.798962	0.955272	0.972155	0.165882	1
PSPN	0	2	0	0	0	14.3209	0	0	0	0.0110203	0.907294	0.0391781	1	0.798962	0.955272	0.972155	0.166101	1
RSPH6A	0	3	1	0	0	3.848	19.1191	19.1191	0	0.0810351	0.0488884	0.039236	1	0.798962	0.955272	0.972155	0.166288	1
LRRC3C	0	0	1	0	0	0	43.6825	43.6825	0	0.347394	0.0194066	0.0392524	1	0.798962	0.955272	0.972155	0.166342	1
CCDC87	0	2	0	0	1	2.41169	0	0	14.0365	0.315597	0.783548	0.578599	0.0679377	0.798962	0.955272	0.972155	0.166524	1
MED20	0	2	0	0	0	14.2466	0	0	0	0.0111384	0.892171	0.0394301	1	0.798962	0.955272	0.972155	0.166916	1
ZFHX4	7	16	1	0	1	1.78597	1.95225	1.95225	6.11846	0.11481	0.556444	0.269427	0.146891	0.798962	0.955272	0.972155	0.167389	1
ZNF559	0	1	0	0	1	1.43408	0	0	21.9522	0.747686	0.73861	0.896091	0.0441827	0.840494	0.955272	0.972155	0.167439	1
TRPT1	0	2	0	0	0	14.1118	0	0	0	0.0113578	0.849179	0.0396681	1	0.798962	0.955272	0.972155	0.167685	1
ADCY1	0	2	0	0	1	0.876307	0	0	20.6987	0.868266	0.577698	0.848472	0.0467727	0.912752	0.955272	0.972155	0.167741	1
RPL17	0	2	0	0	0	14.097	0	0	0	0.0113822	0.84935	0.0397458	1	0.798962	0.955272	0.972155	0.167936	1
VCPIP1	0	2	0	0	1	2.64265	0	0	12.3597	0.272387	0.766361	0.520042	0.0766678	0.798962	0.955272	0.972155	0.168338	1
RP11-683L23.1	0	4	0	0	0	6.0048	0	0	0	0.0117104	0.803398	0.0398721	1	0.798962	0.955272	0.972155	0.168343	1
MPI	0	1	1	0	0	3.68598	45.3613	45.3613	0	0.299091	0.018608	0.0399558	1	0.798962	0.955272	0.972155	0.168613	1
PELI3	0	2	0	1	0	3.63796	30.412	30.412	0	0.157978	0.0290755	0.040022	1	0.798962	0.955272	0.972155	0.168826	1
CRYAA	0	0	1	0	0	0	47.7461	47.7461	0	0.406252	0.0175758	0.0401975	1	0.798962	0.955272	0.972155	0.16939	1
HBG2	0	0	0	1	0	0	55.2402	55.2402	0	0.507904	0.0149443	0.04025	1	0.798962	0.955272	0.972155	0.169559	1
ARID5B	0	2	0	0	1	2.97177	0	0	10.5937	0.224153	0.770934	0.454391	0.0886664	0.798962	0.955272	0.972155	0.169685	1
ZNF324	0	1	1	0	0	2.68881	54.6735	54.6735	0	0.413756	0.0151166	0.0403218	1	0.798962	0.955272	0.972155	0.16979	1
FRY	1	0	0	0	0	0	0	0	0	0.0153096	0.376469	0.0403718	1	0.798962	0.955272	0.972155	0.16995	1
PRELID1	0	2	0	0	0	13.9445	0	0	0	0.0116388	0.839135	0.0404083	1	0.798962	0.955272	0.972155	0.170067	1
PPP1R9B	0	0	0	0	1	0	0	0	13.2566	0.299158	0.788013	0.564201	0.0717372	0.798962	0.955272	0.972155	0.170279	1
FGF17	0	0	0	1	0	0	47.0257	47.0257	0	0.401598	0.0178759	0.0404781	1	0.798962	0.955272	0.972155	0.170291	1
NOS1	4	4	0	0	1	0.793038	0	0	14.239	0.687306	0.343386	0.604741	0.0670159	0.814959	0.955272	0.972155	0.170449	1
KRTAP9-1	0	0	1	0	0	0	42.6042	42.6042	0	0.351452	0.0199548	0.0405619	1	0.798962	0.955272	0.972155	0.17056	1
BMPR2	0	1	0	0	1	1.19509	0	0	21.776	0.87079	0.69228	0.910933	0.0445295	0.914247	0.955272	0.972155	0.170565	1
MROH2A	1	5	0	1	1	1.59794	3.04158	3.04158	12.2318	0.423822	0.362899	0.524963	0.0774267	0.798962	0.955272	0.972155	0.17083	1
C9orf84	0	2	0	0	1	1.63544	0	0	17.1578	0.55993	0.606363	0.729154	0.0560546	0.798962	0.955272	0.972155	0.171554	1
SLC4A9	2	1	0	0	1	0.820738	0	0	20.8337	0.847682	0.63589	0.879722	0.0464794	0.899196	0.955272	0.972155	0.171607	1
CIB1	0	0	1	0	0	0	59.9731	59.9731	0	0.603723	0.01364	0.0409073	1	0.798962	0.955272	0.972155	0.171665	1
ZNF350	0	1	0	0	1	1.60096	0	0	20.5448	0.678699	0.745824	0.868458	0.0471118	0.812447	0.955272	0.972155	0.171689	1
C12orf42	0	4	0	0	0	5.93628	0	0	0	0.0121786	0.789086	0.0409983	1	0.798962	0.955272	0.972155	0.171956	1
RNF125	0	0	1	0	0	0	53.1786	53.1786	0	0.49421	0.0155898	0.0410904	1	0.798962	0.955272	0.972155	0.17225	1
PRSS56	1	3	0	1	0	3.87754	16.7175	16.7175	0	0.0763783	0.0562962	0.041136	1	0.798962	0.955272	0.972155	0.172396	1
NUP50	0	0	1	0	0	0	49.6759	49.6759	0	0.445954	0.0168175	0.0411572	1	0.798962	0.955272	0.972155	0.172463	1
IL6	0	0	1	0	0	0	52.9476	52.9476	0	0.492539	0.0156655	0.0411802	1	0.798962	0.955272	0.972155	0.172537	1
MOBP	0	0	1	0	0	0	36.5227	36.5227	0	0.294545	0.0236959	0.041295	1	0.798962	0.955272	0.972155	0.172903	1
EEFSEC	0	4	0	0	0	5.93385	0	0	0	0.0121956	0.802885	0.0413253	1	0.798962	0.955272	0.972155	0.172999	1
GPR83	0	4	0	0	0	5.90022	0	0	0	0.0124343	0.769648	0.0413336	1	0.798962	0.955272	0.972155	0.173026	1
PTGES3L	0	0	0	1	0	0	57.6772	57.6772	0	0.57745	0.0142443	0.0415181	1	0.798962	0.955272	0.972155	0.173613	1
AHCTF1	3	7	0	1	0	3.40886	4.53558	4.53558	0	0.0196781	0.235841	0.0415531	1	0.798962	0.955272	0.972155	0.173724	1
LONP2	0	1	0	0	1	1.50754	0	0	20.2902	0.715851	0.729782	0.87928	0.0476837	0.824705	0.955272	0.972155	0.174913	1
RAC3	0	2	0	0	0	13.7125	0	0	0	0.0120457	0.868298	0.0420234	1	0.798962	0.955272	0.972155	0.175218	1
CATSPERB	3	2	0	0	1	0.835884	0	0	17.1849	0.813882	0.46577	0.75143	0.0559696	0.878982	0.955272	0.972155	0.175325	1
CDHR5	0	1	0	0	1	1.0341	0	0	21.6238	0.975144	0.723864	0.938756	0.0448331	0.984306	0.955272	0.972155	0.17542	1
OR6Y1	1	0	1	0	0	0	24.9037	24.9037	0	0.189434	0.0360179	0.042177	1	0.798962	0.955272	0.972155	0.175704	1
TMEM159	0	2	0	0	0	13.6735	0	0	0	0.0121161	0.865698	0.0422116	1	0.798962	0.955272	0.972155	0.175814	1
GNAI2	0	0	0	1	0	0	47.1436	47.1436	0	0.429635	0.0178261	0.0422655	1	0.798962	0.955272	0.972155	0.175984	1
C1QB	1	2	0	1	0	2.82552	37.7251	37.7251	0	0.2398	0.0226366	0.0423198	1	0.798962	0.955272	0.972155	0.176156	1
SUOX	0	2	0	1	0	3.51442	29.8942	29.8942	0	0.167901	0.0296392	0.0424894	1	0.798962	0.955272	0.972155	0.176692	1
STRN4	0	1	0	0	1	1.62896	0	0	19.8889	0.668225	0.775689	0.874077	0.0486139	0.809094	0.955272	0.972155	0.176701	1
NPC1L1	3	0	0	0	0	0	0	0	0	0.0149675	0.465484	0.0425417	1	0.798962	0.955272	0.972155	0.176857	1
LSP1	1	3	0	0	0	7.62671	0	0	0	0.0126537	0.787462	0.0425756	1	0.798962	0.955272	0.972155	0.176964	1
UNC80	6	6	2	2	0	0.695121	4.22252	4.22252	0	0.454011	0.0287579	0.0426532	1	0.798962	0.955272	0.972155	0.177209	1
RGL4	0	0	0	0	1	0	0	0	14.4915	0.373396	0.784941	0.649681	0.065901	0.798962	0.955272	0.972155	0.177718	1
SLITRK2	1	0	1	0	0	0	12.0928	12.0928	0	0.0881683	0.0808972	0.0428719	1	0.798962	0.955272	0.972155	0.177898	1
C12orf66	0	0	1	0	0	0	46.5268	46.5268	0	0.431042	0.0180895	0.0429058	1	0.798962	0.955272	0.972155	0.178005	1
BCAN	0	2	0	0	1	1.58493	0	0	17.3516	0.58407	0.659711	0.774243	0.0554523	0.798962	0.955272	0.972155	0.178093	1
C17orf62	0	2	0	0	0	13.5948	0	0	0	0.01226	0.898152	0.0429878	1	0.798962	0.955272	0.972155	0.178263	1
USP29	0	3	0	0	1	1.42337	0	0	17.6863	0.619747	0.65201	0.790351	0.0544421	0.799326	0.955272	0.972155	0.178391	1
VPS9D1	1	2	1	0	0	4.13161	22.6054	22.6054	0	0.12301	0.0401443	0.0430306	1	0.798962	0.955272	0.972155	0.178398	1
FASN	2	6	0	0	1	2.16527	0	0	6.10971	0.159382	0.542319	0.292752	0.147079	0.798962	0.955272	0.972155	0.178484	1
ADORA2A	0	3	0	0	0	7.80999	0	0	0	0.012504	0.846857	0.0430886	1	0.798962	0.955272	0.972155	0.17858	1
POM121L12	3	6	0	0	0	4.03437	0	0	0	0.0135191	0.714635	0.0431211	1	0.798962	0.955272	0.972155	0.178683	1
NUDT5	0	1	0	1	0	5.06477	33.1454	33.1454	0	0.213163	0.0264085	0.043201	1	0.798962	0.955272	0.972155	0.178934	1
SPEG	5	6	1	1	1	0.821228	4.3221	4.3221	4.38824	0.691908	0.107258	0.220191	0.196775	0.816232	0.955272	0.972155	0.179333	1
MOV10L1	0	1	0	0	1	0.604311	0	0	16.7013	0.617321	0.563257	0.756395	0.0575263	0.799326	0.955272	0.972155	0.179912	1
ITGA10	1	2	0	0	1	1.5725	0	0	16.0121	0.585793	0.574141	0.726576	0.0599006	0.798962	0.955272	0.972155	0.179942	1
EML3	1	4	0	0	0	5.60408	0	0	0	0.0137097	0.709214	0.0435333	1	0.798962	0.955272	0.972155	0.179977	1
BICD2	2	0	1	0	0	0	24.2447	24.2447	0	0.190083	0.0368437	0.0436549	1	0.798962	0.955272	0.972155	0.180358	1
VPS8	0	2	0	0	1	1.70245	0	0	14.887	0.529974	0.55955	0.680038	0.0642278	0.798962	0.955272	0.972155	0.180428	1
EXOSC1	0	2	0	0	0	13.3541	0	0	0	0.0127163	0.842572	0.0437566	1	0.798962	0.955272	0.972155	0.180676	1
TMEM132B	0	3	0	0	1	1.14343	0	0	17.7746	0.848262	0.5434	0.809681	0.0541817	0.899622	0.955272	0.972155	0.18103	1
RNF113B	1	4	0	0	0	5.70331	0	0	0	0.0129127	0.825606	0.0439677	1	0.798962	0.955272	0.972155	0.181336	1
EGR1	1	1	0	0	1	1.9477	0	0	18.2296	0.564511	0.857097	0.832645	0.0528784	0.798962	0.955272	0.972155	0.181527	1
CACNA1C	3	2	0	0	1	0.436993	0	0	7.53136	0.245796	0.367134	0.364538	0.121676	0.798962	0.955272	0.972155	0.182546	1
CDH11	0	2	0	0	1	1.23856	0	0	18.6992	0.794535	0.637689	0.860615	0.0515973	0.867731	0.955272	0.972155	0.182701	1
CLDND1	0	0	0	1	0	0	52.5355	52.5355	0	0.553421	0.0158022	0.0444429	1	0.798962	0.955272	0.972155	0.182818	1
ARHGAP10	0	1	0	0	1	1.09214	0	0	19.0089	0.935171	0.61272	0.875476	0.0507861	0.956597	0.955272	0.972155	0.182878	1
UBQLN4	0	3	0	0	0	7.65779	0	0	0	0.01321	0.803872	0.0444883	1	0.798962	0.955272	0.972155	0.182959	1
SC5D	0	0	1	0	0	0	47.1657	47.1657	0	0.46536	0.0178168	0.044502	1	0.798962	0.955272	0.972155	0.183002	1
COL5A1	1	0	0	0	0	0	0	0	0	0.0172054	0.377678	0.0446375	1	0.798962	0.955272	0.972155	0.183423	1
TIMM10B	0	0	0	1	0	0	55.4685	55.4685	0	0.617796	0.014876	0.0446822	1	0.799326	0.955272	0.972155	0.183563	1
OR5D18	1	2	1	0	0	2.40425	42.265	42.265	0	0.312532	0.0199412	0.0447896	1	0.798962	0.955272	0.972155	0.183896	1
PLEKHG1	0	1	0	0	1	0.832128	0	0	19.4745	0.860782	0.677153	0.904902	0.0496132	0.908058	0.955272	0.972155	0.184224	1
OR5M3	0	2	1	0	0	3.15925	32.1074	32.1074	0	0.202004	0.0273644	0.0451232	1	0.798962	0.955272	0.972155	0.184931	1
FSBP	0	2	0	0	0	13.2182	0	0	0	0.0129852	0.888473	0.0451374	1	0.798962	0.955272	0.972155	0.184975	1
BAX	0	0	1	0	0	0	51.8081	51.8081	0	0.555897	0.0160492	0.0451662	1	0.798962	0.955272	0.972155	0.185064	1
DECR2	0	1	0	1	0	3.0325	45.1085	45.1085	0	0.366201	0.0187242	0.045421	1	0.798962	0.955272	0.972155	0.185853	1
TNFSF13B	0	1	0	1	0	3.7721	38.8982	38.8982	0	0.291919	0.0220866	0.0456744	1	0.798962	0.955272	0.972155	0.186635	1
IL12RB1	0	1	0	0	1	1.63037	0	0	17.6574	0.667707	0.688489	0.837957	0.0545279	0.808955	0.955272	0.972155	0.18669	1
PHF21B	1	5	1	0	0	3.64687	7.95601	7.95601	0	0.0360668	0.128937	0.0457239	1	0.798962	0.955272	0.972155	0.186788	1
FGF5	0	0	1	0	0	0	46.5493	46.5493	0	0.476711	0.0180798	0.045769	1	0.798962	0.955272	0.972155	0.186927	1
GPR63	0	0	1	0	0	0	23.5734	23.5734	0	0.198167	0.0386656	0.0458113	1	0.798962	0.955272	0.972155	0.187058	1
ZNF217	1	0	0	0	1	0	0	0	9.06352	0.21439	0.780135	0.446627	0.102573	0.798962	0.955272	0.972155	0.187059	1
DPP7	0	0	0	1	0	0	48.2423	48.2423	0	0.505549	0.0173747	0.0458262	1	0.798962	0.955272	0.972155	0.187104	1
VILL	0	0	0	0	1	0	0	0	11.396	0.300264	0.735965	0.554872	0.082781	0.798962	0.955272	0.972155	0.187432	1
RPL10L	0	0	1	0	0	0	21.8934	21.8934	0	0.182802	0.0420036	0.0459389	1	0.798962	0.955272	0.972155	0.187451	1
EPM2AIP1	0	1	0	0	1	1.96839	0	0	17.0714	0.561131	0.804114	0.817314	0.0563274	0.798962	0.955272	0.972155	0.187754	1
IFI35	0	0	1	0	0	0	49.9463	49.9463	0	0.540312	0.0167162	0.0460648	1	0.798962	0.955272	0.972155	0.187839	1
TNPO3	1	1	0	0	1	1.34156	0	0	18.3154	0.790049	0.664439	0.875979	0.0526397	0.865508	0.955272	0.972155	0.187982	1
HNF1A	1	5	0	1	0	3.48149	9.26386	9.26386	0	0.0425938	0.108897	0.0461604	1	0.798962	0.955272	0.972155	0.188133	1
DOCK10	2	3	1	0	1	1.91883	5.46986	5.46986	5.99712	0.357887	0.193424	0.309187	0.149551	0.798962	0.955272	0.972155	0.188375	1
URB1	2	1	1	1	0	0.43669	9.02633	9.02633	0	0.381625	0.0266795	0.0462906	1	0.798962	0.955272	0.972155	0.188533	1
CRYGD	0	0	1	0	0	0	48.0265	48.0265	0	0.514095	0.0174616	0.0464922	1	0.798962	0.955272	0.972155	0.189152	1
ATP6V0A2	0	1	0	0	1	1.69152	0	0	17.3318	0.64584	0.713	0.837735	0.0555133	0.802333	0.955272	0.972155	0.189193	1
C17orf70	0	0	0	1	0	0	30.4498	30.4498	0	0.273657	0.0290351	0.0465204	1	0.798962	0.955272	0.972155	0.189239	1
IFNG	0	2	0	0	0	12.8344	0	0	0	0.0137906	0.825141	0.0467317	1	0.798962	0.955272	0.972155	0.189886	1
NPAS4	2	5	0	0	0	4.52244	0	0	0	0.0148894	0.709302	0.0468025	1	0.798962	0.955272	0.972155	0.190103	1
RAPGEFL1	0	3	0	0	0	7.46156	0	0	0	0.0141997	0.776269	0.0468085	1	0.798962	0.955272	0.972155	0.190122	1
REST	1	4	0	0	0	5.54518	0	0	0	0.0142115	0.781154	0.0469146	1	0.798962	0.955272	0.972155	0.190446	1
INPP5F	1	1	0	0	1	1.11752	0	0	18.2422	0.917913	0.636277	0.888179	0.0528431	0.94563	0.955272	0.972155	0.190506	1
SYNGR4	0	0	1	0	0	0	40.0516	40.0516	0	0.400911	0.0213782	0.0472799	1	0.798962	0.955272	0.972155	0.191563	1
NFIC	0	3	0	0	0	7.48686	0	0	0	0.0140667	0.820888	0.0473655	1	0.798962	0.955272	0.972155	0.191824	1
PKDREJ	1	1	0	0	1	0.299423	0	0	7.21664	0.187943	0.591648	0.375084	0.126514	0.798962	0.955272	0.972155	0.192092	1
HLA-DMA	0	2	0	0	0	12.8221	0	0	0	0.0138176	0.870921	0.0474828	1	0.798962	0.955272	0.972155	0.192181	1
STARD13	0	1	0	0	1	0.724301	0	0	17.1322	0.754222	0.621495	0.8476	0.056135	0.8447	0.955272	0.972155	0.192477	1
PIGX	0	0	0	1	0	0	48.0134	48.0134	0	0.535178	0.0174669	0.047614	1	0.798962	0.955272	0.972155	0.192581	1
SCARF1	0	1	0	0	1	1.41936	0	0	18.2147	0.75437	0.741398	0.899797	0.0529201	0.844772	0.955272	0.972155	0.192591	1
GLUD1	0	3	0	0	0	7.45751	0	0	0	0.0142211	0.811511	0.0476414	1	0.798962	0.955272	0.972155	0.192664	1
OTUD5	0	1	0	0	1	1.63531	0	0	17.6136	0.66589	0.773148	0.871985	0.0546583	0.808496	0.955272	0.972155	0.192725	1
ZNF208	1	7	0	0	0	3.6672	0	0	0	0.0169976	0.61358	0.0476664	1	0.798962	0.955272	0.972155	0.19274	1
LMBRD1	0	2	1	0	0	4.75421	17.1424	17.1424	0	0.0971642	0.0552455	0.0477702	1	0.798962	0.955272	0.972155	0.193056	1
ISYNA1	0	3	0	0	0	7.44076	0	0	0	0.0143102	0.807544	0.0478243	1	0.798962	0.955272	0.972155	0.193221	1
TBCB	0	0	0	1	0	0	47.1129	47.1129	0	0.522438	0.0178391	0.0478262	1	0.798962	0.955272	0.972155	0.193226	1
AC009977.1	0	1	0	0	0	59.6233	0	0	0	0.0137288	0.955394	0.0479243	1	0.798962	0.96193	0.972155	0.193525	1
SEPTIN14	0	4	0	0	0	5.51091	0	0	0	0.0156646	0.685952	0.0479388	1	0.798962	0.955272	0.972155	0.193569	1
EPHA2	1	2	0	0	1	1.07614	0	0	17.2692	0.92684	0.593281	0.861392	0.0557069	0.951271	0.955272	0.972155	0.193711	1
RP11-181C3.1	0	0	0	1	0	0	54.435	54.435	0	0.696704	0.0151903	0.0481151	1	0.817033	0.955272	0.972155	0.194104	1
USP47	2	2	0	0	1	2.03304	0	0	12.163	0.401862	0.630856	0.619403	0.0778412	0.798962	0.955272	0.972155	0.194407	1
CTD-2014B16.3	0	2	0	0	0	12.6183	0	0	0	0.0142767	0.834109	0.0483348	1	0.798962	0.955272	0.972155	0.19477	1
MUC3A	1	2	1	0	0	3.44505	25.6996	25.6996	0	0.170458	0.0347711	0.0483893	1	0.798962	0.955272	0.972155	0.194935	1
SDCCAG3	0	0	0	1	0	0	43.6952	43.6952	0	0.472929	0.0194003	0.04844	1	0.798962	0.955272	0.972155	0.195089	1
IL5	0	0	1	0	0	0	47.8511	47.8511	0	0.549674	0.0175329	0.0485064	1	0.798962	0.955272	0.972155	0.19529	1
RASEF	3	1	2	0	0	0.517755	9.87588	9.87588	0	0.493074	0.0218474	0.0485589	1	0.798962	0.955272	0.972155	0.195449	1
KPNB1	0	1	0	0	1	1.95576	0	0	15.4961	0.564555	0.708586	0.786209	0.0618103	0.798962	0.955272	0.972155	0.19556	1
FIGN	0	0	1	0	0	0	14.7078	14.7078	0	0.126611	0.0655816	0.0486462	1	0.798962	0.955272	0.972155	0.195713	1
SUMO1	0	0	0	1	0	0	53.7413	53.7413	0	0.694364	0.0154084	0.048654	1	0.816664	0.955272	0.972155	0.195736	1
SPATA24	0	0	1	0	0	0	49.587	49.587	0	0.589205	0.016851	0.0486599	1	0.798962	0.955272	0.972155	0.195754	1
TUBA3C	0	3	1	0	0	3.1994	21.6611	21.6611	0	0.125937	0.0425084	0.0486693	1	0.798962	0.955272	0.972155	0.195782	1
TSEN2	0	3	0	0	0	7.27539	0	0	0	0.0152305	0.748689	0.0490581	1	0.798962	0.955272	0.972155	0.196956	1
KLF12	1	3	0	0	0	7.21185	0	0	0	0.0147924	0.807705	0.0493143	1	0.798962	0.955272	0.972155	0.197728	1
MRPL9	1	0	0	1	0	0	43.1207	43.1207	0	0.480174	0.0195005	0.0493551	1	0.798962	0.955272	0.972155	0.19785	1
NOB1	0	1	0	1	0	3.19983	39.9766	39.9766	0	0.346529	0.0214229	0.0494426	1	0.798962	0.955272	0.972155	0.198114	1
ZNF580	0	2	0	0	0	12.6219	0	0	0	0.0142683	0.936173	0.0494703	1	0.798962	0.956016	0.972155	0.198197	1
TUBGCP2	0	1	0	0	1	1.33023	0	0	17.1893	0.797182	0.694348	0.893291	0.0559558	0.86898	0.955272	0.972155	0.199741	1
AMIGO1	0	0	0	0	1	0	0	0	12.9341	0.390142	0.86322	0.68161	0.0734354	0.798962	0.955272	0.972155	0.199949	1
APBA3	1	2	0	1	0	3.61389	23.2414	23.2414	0	0.156609	0.0389156	0.0500861	1	0.798962	0.955272	0.972155	0.200044	1
EXOC3L1	1	3	1	0	0	3.7788	14.2242	14.2242	0	0.0814099	0.0674614	0.0500886	1	0.798962	0.955272	0.972155	0.200052	1
AC022431.2	0	0	0	1	0	0	47.3304	47.3304	0	0.572563	0.0177478	0.0501487	1	0.798962	0.955272	0.972155	0.200232	1
ITPR3	1	1	1	0	1	0.377002	4.53232	4.53232	4.36332	0.299692	0.238464	0.253635	0.197741	0.798962	0.955272	0.972155	0.200248	1
CCDC116	0	4	0	0	0	5.56308	0	0	0	0.0151761	0.804284	0.0501767	1	0.798962	0.955272	0.972155	0.200316	1
ALG14	0	0	1	0	0	0	42.5814	42.5814	0	0.482031	0.0199668	0.050271	1	0.798962	0.955272	0.972155	0.200598	1
FCGR1B	0	0	0	1	0	0	46.1833	46.1833	0	0.554329	0.0182394	0.0504545	1	0.798962	0.955272	0.972155	0.201146	1
NOTCH3	2	3	1	0	1	0.716352	4.08041	4.08041	7.91896	0.609126	0.265337	0.435526	0.116202	0.798962	0.955272	0.972155	0.201607	1
B3GNT6	0	3	0	0	0	7.32424	0	0	0	0.0149508	0.864078	0.0507367	1	0.798962	0.955272	0.972155	0.201988	1
GRIN2A	3	12	0	0	0	2.68305	0	0	0	0.0225516	0.482123	0.050747	1	0.798962	0.955272	0.972155	0.202019	1
MDGA1	0	1	0	0	1	0.841319	0	0	17.1615	0.869201	0.677073	0.906384	0.0560428	0.913247	0.955272	0.972155	0.202166	1
ANKRD30A	1	2	0	0	1	1.10101	0	0	14.832	0.904373	0.502204	0.78874	0.0644555	0.936226	0.955272	0.972155	0.202292	1
UACA	0	1	0	0	1	0.734573	0	0	15.4899	0.765018	0.574822	0.822611	0.0618341	0.850586	0.955272	0.972155	0.202372	1
ATP7A	1	2	0	0	1	1.52495	0	0	14.6026	0.610328	0.638826	0.779965	0.0654223	0.79899	0.955272	0.972155	0.202853	1
TMX4	0	1	0	1	0	3.56153	36.0521	36.0521	0	0.310048	0.0240416	0.0510584	1	0.798962	0.955272	0.972155	0.202946	1
PEX11G	0	0	1	0	0	0	39.466	39.466	0	0.440171	0.0217324	0.0510716	1	0.798962	0.955272	0.972155	0.202985	1
RFX6	1	1	2	0	0	0.581326	10.2612	10.2612	0	0.584425	0.0210837	0.0512768	1	0.798962	0.955272	0.972155	0.203595	1
PIEZO2	4	6	1	1	1	1.07723	3.14717	3.14717	7.62026	0.884401	0.192386	0.426241	0.120375	0.923231	0.955272	0.972155	0.20369	1
CSN3	1	3	0	0	0	7.12415	0	0	0	0.0153042	0.836768	0.0513803	1	0.798962	0.955272	0.972155	0.203903	1
C19orf45	0	0	1	0	0	0	27.2892	27.2892	0	0.272393	0.0328218	0.0515154	1	0.798962	0.955272	0.972155	0.204304	1
ABHD17B	0	0	1	0	0	0	41.1467	41.1467	0	0.477036	0.0207446	0.0516398	1	0.798962	0.955272	0.972155	0.204672	1
OR4C3	1	1	1	0	0	1.73377	50.6941	50.6941	0	0.629362	0.0162847	0.0518005	1	0.800143	0.955272	0.972155	0.205148	1
AKR1B1	0	0	1	0	0	0	43.0302	43.0302	0	0.515088	0.0197347	0.0518108	1	0.798962	0.955272	0.972155	0.205179	1
ARPC2	0	0	1	0	0	0	43.3749	43.3749	0	0.521937	0.01956	0.051813	1	0.798962	0.955272	0.972155	0.205185	1
SEMA3D	1	5	0	0	0	4.32029	0	0	0	0.0191986	0.581271	0.0518261	1	0.798962	0.955272	0.972155	0.205224	1
RPL17-C18orf32	0	2	0	0	0	12.1434	0	0	0	0.0154373	0.838276	0.0518547	1	0.798962	0.955272	0.972155	0.205309	1
FAM131A	0	3	0	0	0	7.14858	0	0	0	0.0159895	0.771824	0.0518569	1	0.798962	0.955272	0.972155	0.205315	1
AP003062.1	0	1	1	0	0	3.20149	38.0065	38.0065	0	0.346344	0.0226657	0.0519058	1	0.798962	0.955272	0.972155	0.20546	1
PLEKHG3	2	4	0	0	1	1.68717	0	0	10.6754	0.403546	0.578919	0.591077	0.088029	0.798962	0.955272	0.972155	0.205833	1
MBOAT7	1	0	1	0	0	0	31.033	31.033	0	0.324393	0.028156	0.0520527	1	0.798962	0.955272	0.972155	0.205895	1
NQO1	0	0	0	1	0	0	43.2508	43.2508	0	0.523981	0.0196226	0.0520774	1	0.798962	0.955272	0.972155	0.205967	1
SLC22A6	1	5	0	0	0	4.39773	0	0	0	0.0179346	0.644955	0.0521384	1	0.798962	0.955272	0.972155	0.206148	1
TRIM16L	1	0	1	0	0	0	36.7934	36.7934	0	0.411337	0.0232775	0.0521464	1	0.798962	0.955272	0.972155	0.206171	1
RNF19A	0	1	0	0	1	1.67208	0	0	15.7288	0.652653	0.751703	0.857183	0.0609342	0.804246	0.955272	0.972155	0.206423	1
SSTR2	0	2	1	0	0	3.0483	28.7664	28.7664	0	0.214709	0.030942	0.0522347	1	0.798962	0.955272	0.972155	0.206432	1
SLC15A3	1	0	1	0	0	0	24.8417	24.8417	0	0.246251	0.0361186	0.0522739	1	0.798962	0.955272	0.972155	0.206548	1
ZC3H6	0	1	0	0	1	1.35696	0	0	16.6845	0.783902	0.737769	0.90878	0.0575819	0.861811	0.955272	0.972155	0.206711	1
SH3TC1	1	3	0	0	1	2.08804	0	0	9.40506	0.308277	0.661525	0.531885	0.0991039	0.798962	0.955272	0.972155	0.207838	1
CD276	1	4	0	1	0	3.27024	13.1152	13.1152	0	0.0763631	0.0738778	0.0528539	1	0.798962	0.955272	0.972155	0.208256	1
TUBA3D	0	3	0	0	0	7.1652	0	0	0	0.0158872	0.838115	0.0530737	1	0.798962	0.955272	0.972155	0.208902	1
PSMD9	0	2	0	0	0	12.0174	0	0	0	0.0157684	0.86322	0.0532346	1	0.798962	0.955272	0.972155	0.209374	1
PSMD2	0	1	0	0	1	1.57876	0	0	15.4739	0.68721	0.715865	0.860159	0.0618953	0.814893	0.955272	0.972155	0.209389	1
GJD2	1	0	1	0	0	0	33.2538	33.2538	0	0.367471	0.0260622	0.0532424	1	0.798962	0.955272	0.972155	0.209397	1
INHBE	0	0	1	0	0	0	38.2261	38.2261	0	0.447388	0.0225204	0.0532437	1	0.798962	0.955272	0.972155	0.209401	1
PTCRA	0	0	0	1	0	0	38.3733	38.3733	0	0.450309	0.022424	0.0532701	1	0.798962	0.955272	0.972155	0.209478	1
ADAMTS7	0	0	0	1	0	0	7.00492	7.00492	0	0.0668746	0.149643	0.053332	1	0.798962	0.955272	0.972155	0.20966	1
AL009178.1	0	0	1	0	0	0	26.6421	26.6421	0	0.276772	0.0337153	0.053378	1	0.798962	0.955272	0.972155	0.209795	1
STMND1	0	3	0	0	0	7.04514	0	0	0	0.0166457	0.761635	0.0534365	1	0.798962	0.955272	0.972155	0.209966	1
ADNP	0	4	0	0	0	5.38932	0	0	0	0.0168806	0.748417	0.0534888	1	0.798962	0.955272	0.972155	0.210119	1
RCHY1	0	2	0	0	0	11.871	0	0	0	0.0161665	0.817006	0.053599	1	0.798962	0.955272	0.972155	0.210442	1
FAM212A	0	2	0	0	0	12.0085	0	0	0	0.0157923	0.899039	0.0537659	1	0.798962	0.955272	0.972155	0.21093	1
MTHFD1	1	1	0	0	1	1.12245	0	0	16.1315	0.914718	0.67067	0.907244	0.059475	0.943602	0.955272	0.972155	0.211492	1
TTC17	2	1	0	0	1	0.842013	0	0	15.2834	0.867662	0.599946	0.861618	0.0626338	0.912632	0.955272	0.972155	0.211515	1
AASDHPPT	0	0	1	0	0	0	41.7958	41.7958	0	0.526096	0.0203856	0.0539694	1	0.798962	0.955272	0.972155	0.211524	1
NAA40	0	2	0	0	0	11.8537	0	0	0	0.0162145	0.830449	0.0540012	1	0.798962	0.955272	0.972155	0.211617	1
MFNG	0	0	0	1	0	0	38.2163	38.2163	0	0.45714	0.0225268	0.054005	1	0.798962	0.955272	0.972155	0.211628	1
ZAR1L	0	0	1	0	0	0	31.3567	31.3567	0	0.346865	0.0280979	0.0540971	1	0.798962	0.955272	0.972155	0.211897	1
CPN2	0	2	1	0	0	2.70923	31.6405	31.6405	0	0.261504	0.0278163	0.0542365	1	0.798962	0.955272	0.972155	0.212303	1
TAF5L	1	2	1	0	0	3.41368	23.0373	23.0373	0	0.173225	0.0393021	0.0542881	1	0.798962	0.955272	0.972155	0.212454	1
SDE2	0	0	1	0	0	0	37.8683	37.8683	0	0.456896	0.022758	0.0544682	1	0.798962	0.955272	0.972155	0.212978	1
NMRK1	0	2	0	0	0	11.738	0	0	0	0.0165409	0.812173	0.0545876	1	0.798962	0.955272	0.972155	0.213325	1
TOM1L2	0	3	0	0	0	6.93743	0	0	0	0.0173672	0.738682	0.0547447	1	0.798962	0.955272	0.972155	0.213782	1
PLAUR	0	0	0	1	0	0	35.4963	35.4963	0	0.418838	0.0244624	0.0547681	1	0.798962	0.955272	0.972155	0.21385	1
PEAK1	1	3	0	0	1	1.85394	0	0	10.4212	0.388004	0.642479	0.608692	0.0900431	0.798962	0.955272	0.972155	0.213968	1
PBDC1	0	2	0	0	0	11.7845	0	0	0	0.0164086	0.846451	0.0548582	1	0.798962	0.955272	0.972155	0.214112	1
GDF9	0	0	1	0	0	0	26.3002	26.3002	0	0.282386	0.0342062	0.0548941	1	0.798962	0.955272	0.972155	0.214216	1
YEATS2	1	2	0	0	1	1.57099	0	0	12.8109	0.586549	0.597283	0.741626	0.0741053	0.798962	0.955272	0.972155	0.214402	1
NLRX1	0	0	1	0	0	0	15.9283	15.9283	0	0.15874	0.0599824	0.0550259	1	0.798962	0.955272	0.972155	0.214598	1
PRKCG	1	5	0	0	0	4.31821	0	0	0	0.019234	0.636844	0.0550299	1	0.798962	0.955272	0.972155	0.21461	1
ACY3	0	0	0	1	0	0	28.6422	28.6422	0	0.315552	0.0310921	0.0550435	1	0.798962	0.955272	0.972155	0.214649	1
LRRC8A	0	4	0	0	0	5.39808	0	0	0	0.0167891	0.816905	0.0551523	1	0.798962	0.955272	0.972155	0.214965	1
ACSM2A	1	1	1	1	0	0.721179	10.7853	10.7853	0	0.748432	0.0190619	0.0551843	1	0.840961	0.955272	0.972155	0.215057	1
NFYA	0	1	0	1	0	4.23961	29.3779	29.3779	0	0.257959	0.0302225	0.0552264	1	0.798962	0.955272	0.972155	0.215179	1
PARP10	1	0	0	0	1	0	0	0	7.91916	0.235096	0.771355	0.47548	0.116199	0.798962	0.955272	0.972155	0.215249	1
AP2B1	1	4	0	0	0	5.16512	0	0	0	0.0180571	0.70309	0.0552682	1	0.798962	0.955272	0.972155	0.2153	1
YIPF3	0	0	0	1	0	0	39.6205	39.6205	0	0.50257	0.0216378	0.0553224	1	0.798962	0.955272	0.972155	0.215457	1
AC114546.1	0	1	0	0	0	51.5435	0	0	0	0.0161409	0.970823	0.0553268	1	0.798962	0.971791	0.972155	0.21547	1
PDE7B	0	3	0	0	0	6.88815	0	0	0	0.0177109	0.729252	0.0553741	1	0.798962	0.955272	0.972155	0.215607	1
EPO	0	0	1	0	0	0	39.653	39.653	0	0.504522	0.0216181	0.055408	1	0.798962	0.955272	0.972155	0.215705	1
MED30	0	2	0	0	0	11.7098	0	0	0	0.0166219	0.850613	0.0555555	1	0.798962	0.955272	0.972155	0.216132	1
GINS4	0	0	1	0	0	0	41.68	41.68	0	0.551897	0.0204488	0.0556227	1	0.798962	0.955272	0.972155	0.216326	1
FAM118A	1	0	1	0	0	0	32.603	32.603	0	0.38109	0.0266444	0.0556624	1	0.798962	0.955272	0.972155	0.216441	1
KLF5	0	0	1	0	0	0	28.2663	28.2663	0	0.31522	0.031555	0.055704	1	0.798962	0.955272	0.972155	0.21656	1
IRX6	0	2	1	0	0	3.63555	21.4645	21.4645	0	0.158163	0.0429448	0.0557279	1	0.798962	0.955272	0.972155	0.21663	1
LAIR2	0	2	0	0	0	11.6867	0	0	0	0.0166888	0.851051	0.0557593	1	0.798962	0.955272	0.972155	0.21672	1
C3orf49	0	0	1	0	0	0	39.4565	39.4565	0	0.506193	0.0217382	0.0557873	1	0.798962	0.955272	0.972155	0.216801	1
CDON	2	9	0	0	0	2.96037	0	0	0	0.0252535	0.476963	0.0558169	1	0.798962	0.955272	0.972155	0.216887	1
SCN5A	2	6	0	0	1	1.25152	0	0	10.3606	0.674715	0.396495	0.617266	0.0905361	0.811587	0.955272	0.972155	0.217083	1
NSUN3	0	0	0	1	0	0	39.5884	39.5884	0	0.5115	0.0216574	0.0559555	1	0.798962	0.955272	0.972155	0.217286	1
ZNF467	0	1	1	0	0	1.7154	47.6747	47.6747	0	0.637647	0.0176052	0.0559847	1	0.800802	0.955272	0.972155	0.217371	1
AKAP8	1	2	0	1	0	3.30934	23.1384	23.1384	0	0.18291	0.0391098	0.0561804	1	0.798962	0.955272	0.972155	0.217934	1
RBM42	0	3	0	0	0	6.9766	0	0	0	0.0171001	0.820605	0.0562478	1	0.798962	0.955272	0.972155	0.218128	1
TIPIN	0	0	1	0	0	0	39.6451	39.6451	0	0.517583	0.0216229	0.0562723	1	0.798962	0.955272	0.972155	0.218199	1
CLSPN	2	5	0	0	0	4.15898	0	0	0	0.0206015	0.593331	0.0562786	1	0.798962	0.955272	0.972155	0.218217	1
ZNF490	0	0	1	0	0	0	34.4743	34.4743	0	0.419062	0.0252737	0.0563606	1	0.798962	0.955272	0.972155	0.218453	1
LIN28B	0	0	1	0	0	0	33.1043	33.1043	0	0.399157	0.0264452	0.0567064	1	0.798962	0.955272	0.972155	0.219446	1
EIF3K	0	0	1	0	0	0	42.5405	42.5405	0	0.593374	0.0199881	0.0567182	1	0.798962	0.955272	0.972155	0.21948	1
CASZ1	4	0	0	0	0	0	0	0	0	0.0189209	0.589871	0.0568727	1	0.798962	0.955272	0.972155	0.219923	1
SCN2A	1	9	0	0	0	3.00319	0	0	0	0.0265369	0.471348	0.056873	1	0.798962	0.955272	0.972155	0.219924	1
MAPRE1	0	2	0	0	0	11.5485	0	0	0	0.0170968	0.848157	0.0569037	1	0.798962	0.955272	0.972155	0.220012	1
IGSF8	0	0	1	0	0	0	27.5696	27.5696	0	0.31419	0.0324486	0.0569175	1	0.798962	0.955272	0.972155	0.220052	1
DBNL	0	0	0	1	0	0	36.0391	36.0391	0	0.454577	0.0240513	0.0569616	1	0.798962	0.955272	0.972155	0.220178	1
RWDD2B	0	2	0	0	0	11.5279	0	0	0	0.0171588	0.843083	0.0569939	1	0.798962	0.955272	0.972155	0.220271	1
RUSC2	1	3	0	0	1	1.60034	0	0	11.4534	0.505489	0.609202	0.692165	0.0823895	0.798962	0.955272	0.972155	0.220366	1
PVRL1	1	0	1	0	0	0	15.5033	15.5033	0	0.158799	0.0612594	0.0570318	1	0.798962	0.955272	0.972155	0.220379	1
USMG5	0	1	0	0	0	49.7292	0	0	0	0.0167974	0.93303	0.0571113	1	0.798962	0.95553	0.972155	0.220607	1
TMEM106B	0	0	0	1	0	0	38.0626	38.0626	0	0.49671	0.0226284	0.0571125	1	0.798962	0.955272	0.972155	0.22061	1
TADA1	0	0	1	0	0	0	37.7125	37.7125	0	0.489738	0.022863	0.05713	1	0.798962	0.955272	0.972155	0.22066	1
FREM1	2	4	0	0	1	0.948787	0	0	11.591	0.930404	0.401278	0.702964	0.081467	0.953663	0.955272	0.972155	0.221056	1
SPRTN	0	1	1	0	0	3.29139	33.687	33.687	0	0.33657	0.0259346	0.057326	1	0.798962	0.955272	0.972155	0.221221	1
ANKS1B	2	1	1	1	0	0.386434	7.18086	7.18086	0	0.307869	0.0420639	0.0574089	1	0.798962	0.955272	0.972155	0.221458	1
ARRB2	0	0	0	1	0	0	36.6359	36.6359	0	0.471933	0.0236142	0.0574174	1	0.798962	0.955272	0.972155	0.221482	1
PSMB6	0	2	0	0	0	11.51	0	0	0	0.0172131	0.85894	0.0574274	1	0.798962	0.955272	0.972155	0.221511	1
PPIC	0	0	0	1	0	0	34.6893	34.6893	0	0.435336	0.0250988	0.0574634	1	0.798962	0.955272	0.972155	0.221614	1
TATDN3	0	2	0	0	0	11.3963	0	0	0	0.0175633	0.810447	0.0575	1	0.798962	0.955272	0.972155	0.221718	1
YIF1B	0	0	0	1	0	0	36.8662	36.8662	0	0.482005	0.0234496	0.0578296	1	0.798962	0.955272	0.972155	0.222659	1
C14orf37	0	0	1	0	0	0	14.2087	14.2087	0	0.149006	0.0681651	0.0579634	1	0.798962	0.955272	0.972155	0.22304	1
LILRA5	0	3	0	0	0	6.81667	0	0	0	0.0182256	0.766456	0.0580151	1	0.798962	0.955272	0.972155	0.223187	1
ALG3	0	0	1	0	0	0	33.6241	33.6241	0	0.422262	0.0259887	0.0580353	1	0.798962	0.955272	0.972155	0.223245	1
KRT39	1	3	1	0	0	3.62467	13.1357	13.1357	0	0.0901602	0.0737489	0.0582309	1	0.798962	0.955272	0.972155	0.223801	1
KRTAP4-2	1	2	0	0	0	11.3134	0	0	0	0.0172994	0.901854	0.0582956	1	0.798962	0.955272	0.972155	0.223985	1
SMUG1	1	1	1	0	0	3.31083	32.2442	32.2442	0	0.332419	0.0269761	0.0583147	1	0.798962	0.955272	0.972155	0.224039	1
PHF10	0	1	0	1	0	3.95717	29.1587	29.1587	0	0.277537	0.0304767	0.058357	1	0.798962	0.955272	0.972155	0.224159	1
RDH8	1	0	0	1	0	0	23.7522	23.7522	0	0.268575	0.0379794	0.0583888	1	0.798962	0.955272	0.972155	0.22425	1
RAB31	0	0	1	0	0	0	37.3098	37.3098	0	0.499346	0.0231386	0.0584187	1	0.798962	0.955272	0.972155	0.224335	1
PRUNE	0	0	1	0	0	0	35.463	35.463	0	0.461942	0.024488	0.0584582	1	0.798962	0.955272	0.972155	0.224447	1
KRT72	0	0	0	1	0	0	16.2657	16.2657	0	0.174325	0.0585909	0.0584622	1	0.798962	0.955272	0.972155	0.224458	1
RP11-794P6.2	0	0	0	1	0	0	37.6742	37.6742	0	0.509583	0.0228889	0.0585833	1	0.798962	0.955272	0.972155	0.224802	1
C2orf70	2	0	1	0	0	0	25.902	25.902	0	0.301206	0.0342134	0.0587093	1	0.798962	0.955272	0.972155	0.225159	1
GMPS	0	3	0	0	0	6.77577	0	0	0	0.018529	0.764597	0.0588028	1	0.798962	0.955272	0.972155	0.225424	1
SCN3A	1	2	1	1	0	0.949581	10.9344	10.9344	0	0.947748	0.0185385	0.0589574	1	0.965353	0.955272	0.972155	0.225862	1
FBXL7	2	6	0	0	0	3.77929	0	0	0	0.0194072	0.710943	0.0589927	1	0.798962	0.955272	0.972155	0.225962	1
CDH13	1	0	1	0	0	0	7.93831	7.93831	0	0.0825241	0.129255	0.0591141	1	0.798962	0.955272	0.972155	0.226306	1
SIGIRR	1	0	1	0	0	0	30.6099	30.6099	0	0.382987	0.0285916	0.0593631	1	0.798962	0.955272	0.972155	0.227009	1
APOL4	0	3	0	0	0	6.8006	0	0	0	0.0183441	0.805828	0.0594569	1	0.798962	0.955272	0.972155	0.227274	1
LZTS2	0	0	1	0	0	0	25.6805	25.6805	0	0.304532	0.0351315	0.0595123	1	0.798962	0.955272	0.972155	0.22743	1
FNDC3A	0	1	0	0	1	1.22595	0	0	14.2911	0.852965	0.662409	0.891469	0.0667827	0.902677	0.955272	0.972155	0.227494	1
FAM166B	0	0	0	1	0	0	31.2966	31.2966	0	0.396611	0.0281582	0.059605	1	0.798962	0.955272	0.972155	0.227692	1
PRDM15	2	0	0	1	0	0	6.23834	6.23834	0	0.0649671	0.167516	0.0596356	1	0.798962	0.955272	0.972155	0.227778	1
TANC1	0	0	0	1	0	0	6.64079	6.64079	0	0.0719478	0.158684	0.0597892	1	0.798962	0.955272	0.972155	0.228211	1
SH3BP5	0	0	1	0	0	0	31.3947	31.3947	0	0.400293	0.0280598	0.0598044	1	0.798962	0.955272	0.972155	0.228254	1
TNFRSF13B	1	2	1	0	0	3.25124	22.1432	22.1432	0	0.188643	0.0410844	0.059838	1	0.798962	0.955272	0.972155	0.228349	1
CLRN2	0	0	1	0	0	0	27.5993	27.5993	0	0.336556	0.0324095	0.0598418	1	0.798962	0.955272	0.972155	0.228359	1
TTN	30	59	6	2	3	0.757568	1.31867	1.31867	1.66003	0.191927	0.49145	0.216637	0.276676	0.798962	0.955272	0.972155	0.228631	1
MIA2	1	3	0	1	0	3.33489	15.0404	15.0404	0	0.110211	0.0633749	0.0600183	1	0.798962	0.955272	0.972155	0.228856	1
RAD54L2	0	2	0	0	1	1.46998	0	0	12.6758	0.644572	0.648355	0.803507	0.0748546	0.801904	0.955272	0.972155	0.229216	1
MAPKAPK2	0	0	1	0	0	0	33.0679	33.0679	0	0.435451	0.0264777	0.0601984	1	0.798962	0.955272	0.972155	0.229362	1
RAD51AP1	0	0	1	0	0	0	35.8803	35.8803	0	0.493294	0.0241702	0.0602246	1	0.798962	0.955272	0.972155	0.229436	1
HTR1A	1	3	1	0	0	2.57713	23.5793	23.5793	0	0.198602	0.0382915	0.0602396	1	0.798962	0.955272	0.972155	0.229478	1
CDIPT	1	2	0	0	0	11.0602	0	0	0	0.018113	0.880804	0.0604207	1	0.798962	0.955272	0.972155	0.229987	1
STX1A	1	0	1	0	0	0	32.5539	32.5539	0	0.430149	0.0266893	0.0604736	1	0.798962	0.955272	0.972155	0.230135	1
SCG5	0	0	1	0	0	0	36.1448	36.1448	0	0.503534	0.0239728	0.0605497	1	0.798962	0.955272	0.972155	0.230349	1
HDAC8	0	1	0	1	0	3.6828	29.5101	29.5101	0	0.299362	0.0300711	0.0605558	1	0.798962	0.955272	0.972155	0.230366	1
COL8A2	1	1	1	0	0	1.54037	44.7163	44.7163	0	0.700518	0.0187266	0.0605713	1	0.817716	0.955272	0.972155	0.230409	1
LRRTM2	0	0	1	0	0	0	23.2423	23.2423	0	0.275283	0.0392831	0.0605805	1	0.798962	0.955272	0.972155	0.230435	1
TFDP1	0	0	1	0	0	0	29.4602	29.4602	0	0.374542	0.0301281	0.0607067	1	0.798962	0.955272	0.972155	0.230789	1
VPS28	0	2	0	0	0	11.1039	0	0	0	0.0185132	0.836443	0.0607862	1	0.798962	0.955272	0.972155	0.231011	1
METTL13	0	3	0	0	0	6.70556	0	0	0	0.0190653	0.782922	0.0608567	1	0.798962	0.955272	0.972155	0.231209	1
SIRT1	0	0	1	0	0	0	27.3566	27.3566	0	0.340439	0.0327314	0.0608621	1	0.798962	0.955272	0.972155	0.231224	1
PPP1CC	0	2	0	0	0	11.087	0	0	0	0.0185707	0.8401	0.061025	1	0.798962	0.955272	0.972155	0.23168	1
TRIM4	0	0	0	1	0	0	28.7589	28.7589	0	0.366232	0.030951	0.0611496	1	0.798962	0.955272	0.972155	0.232028	1
PECR	0	1	0	1	0	3.96311	27.664	27.664	0	0.277097	0.0323247	0.0613051	1	0.798962	0.955272	0.972155	0.232462	1
LZTFL1	0	0	1	0	0	0	38.7643	38.7643	0	0.580889	0.0221718	0.0613882	1	0.798962	0.955272	0.972155	0.232694	1
CIT	2	6	0	2	0	2.35253	6.74425	6.74425	0	0.120959	0.0475836	0.0614228	1	0.798962	0.955272	0.972155	0.232791	1
BRCA2	0	5	0	0	1	1.97914	0	0	6.21447	0.259796	0.556078	0.425152	0.144851	0.798962	0.955272	0.972155	0.23324	1
ZNF132	0	0	1	0	0	0	21.6316	21.6316	0	0.258201	0.0425735	0.0616905	1	0.798962	0.955272	0.972155	0.233537	1
CATSPER1	0	0	0	1	0	0	17.9714	17.9714	0	0.208078	0.0523989	0.0617477	1	0.798962	0.955272	0.972155	0.233697	1
USP36	0	2	0	0	1	2.25326	0	0	8.98041	0.351098	0.71068	0.59831	0.103454	0.798962	0.955272	0.972155	0.234114	1
EHD2	0	4	0	0	0	5.16804	0	0	0	0.0194072	0.795266	0.0620143	1	0.798962	0.955272	0.972155	0.234438	1
KIAA1199	1	2	0	0	1	1.18319	0	0	12.6902	0.834846	0.573187	0.830319	0.0747741	0.89189	0.955272	0.972155	0.234639	1
MTRR	0	3	0	0	0	6.58927	0	0	0	0.0199994	0.744026	0.0621502	1	0.798962	0.955272	0.972155	0.234816	1
APOC3	0	0	1	0	0	0	36.0183	36.0183	0	0.5262	0.0240668	0.0623671	1	0.798962	0.955272	0.972155	0.235418	1
SNX30	0	0	1	0	0	0	29.603	29.603	0	0.391869	0.0299655	0.0623689	1	0.798962	0.955272	0.972155	0.235423	1
PPP1R7	0	0	0	1	0	0	32.7417	32.7417	0	0.453166	0.0267727	0.0623812	1	0.798962	0.955272	0.972155	0.235457	1
IRF1	0	2	0	0	0	10.9204	0	0	0	0.0191484	0.827934	0.0624248	1	0.798962	0.955272	0.972155	0.235578	1
MED27	0	0	0	1	0	0	31.6444	31.6444	0	0.431557	0.0278124	0.0624407	1	0.798962	0.955272	0.972155	0.235622	1
VPS25	0	0	0	1	0	0	39.0286	39.0286	0	0.608919	0.0220043	0.0625052	1	0.798962	0.955272	0.972155	0.235801	1
SYTL1	0	1	1	0	0	3.06271	32.2204	32.2204	0	0.362499	0.0272573	0.062528	1	0.798962	0.955272	0.972155	0.235864	1
KIF1B	2	7	0	0	0	3.17925	0	0	0	0.029407	0.456688	0.0625521	1	0.798962	0.955272	0.972155	0.235931	1
PLA2G2F	0	0	0	1	0	0	27.6825	27.6825	0	0.361578	0.0323005	0.0628576	1	0.798962	0.955272	0.972155	0.236777	1
CST7	0	2	0	0	0	10.9125	0	0	0	0.0191766	0.848641	0.0629338	1	0.798962	0.955272	0.972155	0.236988	1
ELP2	0	3	0	0	0	6.49238	0	0	0	0.0208239	0.713471	0.0631654	1	0.798962	0.955272	0.972155	0.237628	1
KLHL17	0	3	0	0	0	6.63165	0	0	0	0.0196521	0.808076	0.0632126	1	0.798962	0.955272	0.972155	0.237759	1
RNF219	0	0	0	1	0	0	26.8343	26.8343	0	0.349726	0.0334452	0.0632277	1	0.798962	0.955272	0.972155	0.2378	1
ADIG	0	0	1	0	0	0	32.6844	32.6844	0	0.461773	0.0268251	0.0632463	1	0.798962	0.955272	0.972155	0.237852	1
KHK	0	0	0	1	0	0	29.2004	29.2004	0	0.393313	0.0304279	0.0633582	1	0.798962	0.955272	0.972155	0.23816	1
STK17B	0	2	0	0	0	10.8401	0	0	0	0.0194366	0.838647	0.0634766	1	0.798962	0.955272	0.972155	0.238487	1
FKBP10	0	0	0	1	0	0	20.1916	20.1916	0	0.246826	0.0459887	0.0635458	1	0.798962	0.955272	0.972155	0.238678	1
SVIL	0	1	0	0	1	0.459807	0	0	8.97091	0.42615	0.530838	0.61403	0.103556	0.798962	0.955272	0.972155	0.23879	1
ESR2	1	4	0	0	0	4.94583	0	0	0	0.0208644	0.723681	0.063612	1	0.798962	0.955272	0.972155	0.23886	1
FBRS	1	0	1	0	0	0	19.6464	19.6464	0	0.238355	0.0469789	0.0637155	1	0.798962	0.955272	0.972155	0.239145	1
ABHD4	0	1	1	0	0	3.32785	29.8955	29.8955	0	0.33275	0.0296378	0.0638541	1	0.798962	0.955272	0.972155	0.239527	1
DDX49	0	0	0	1	0	0	31.5308	31.5308	0	0.445174	0.0279244	0.0639509	1	0.798962	0.955272	0.972155	0.239793	1
IDUA	1	0	1	0	0	0	16.7742	16.7742	0	0.199163	0.0560831	0.0639905	1	0.798962	0.955272	0.972155	0.239902	1
NOTCH4	1	2	1	1	0	0.707599	9.181	9.181	0	0.652395	0.0263766	0.0642097	1	0.804147	0.955272	0.972155	0.240504	1
ZHX3	0	5	0	0	0	4.29871	0	0	0	0.0214749	0.713211	0.0642864	1	0.798962	0.955272	0.972155	0.240714	1
ANAPC1	1	1	0	0	1	0.94531	0	0	13.0102	0.95749	0.61571	0.881011	0.0730272	0.971219	0.955272	0.972155	0.240856	1
QSOX1	0	2	0	1	0	3.43935	19.8056	19.8056	0	0.174376	0.046994	0.0643998	1	0.798962	0.955272	0.972155	0.241026	1
NBEAL2	1	7	1	0	0	3.11116	5.23609	5.23609	0	0.0355301	0.204059	0.0645186	1	0.798962	0.955272	0.972155	0.241351	1
SCN10A	1	4	0	0	1	1.13333	0	0	10.4887	0.840098	0.446153	0.722911	0.0894992	0.894458	0.955272	0.972155	0.241848	1
KCNG1	1	6	0	0	0	3.79704	0	0	0	0.0208211	0.763168	0.0647091	1	0.798962	0.955272	0.972155	0.241873	1
ZMPSTE24	0	0	1	0	0	0	31.7759	31.7759	0	0.458832	0.0276838	0.0647271	1	0.798962	0.955272	0.972155	0.241922	1
BRD1	0	2	0	0	1	1.96426	0	0	9.83882	0.432065	0.717157	0.682072	0.0950222	0.798962	0.955272	0.972155	0.242155	1
HAUS4	0	0	1	0	0	0	33.1437	33.1437	0	0.491287	0.0264101	0.0648693	1	0.798962	0.955272	0.972155	0.242312	1
MROH6	0	3	0	0	0	6.54216	0	0	0	0.0203948	0.795467	0.0649339	1	0.798962	0.955272	0.972155	0.242488	1
OTP	0	1	1	0	0	1.83188	39.9315	39.9315	0	0.600223	0.0214499	0.0651045	1	0.798962	0.955272	0.972155	0.242955	1
OLFM1	0	0	1	0	0	0	13.1074	13.1074	0	0.156534	0.0746019	0.0651957	1	0.798962	0.955272	0.972155	0.243204	1
RSPRY1	0	2	0	1	0	3.8892	16.4903	16.4903	0	0.140251	0.0576982	0.0652521	1	0.798962	0.955272	0.972155	0.243358	1
P4HB	0	1	1	0	0	2.68081	33.3098	33.3098	0	0.414998	0.0262629	0.065344	1	0.798962	0.955272	0.972155	0.243608	1
MGAT5B	0	4	1	0	0	3.42495	9.90577	9.90577	0	0.0704942	0.101964	0.0654863	1	0.798962	0.955272	0.972155	0.243996	1
ZSCAN1	2	5	0	0	0	4.08582	0	0	0	0.0220457	0.697276	0.0655114	1	0.798962	0.955272	0.972155	0.244065	1
DENND2A	2	6	0	0	0	3.56725	0	0	0	0.0247709	0.590701	0.0655566	1	0.798962	0.955272	0.972155	0.244188	1
PPL	1	0	0	0	0	0	0	0	0	0.0239268	0.488537	0.0656691	1	0.798962	0.955272	0.972155	0.244494	1
MYH2	3	12	0	0	0	2.32526	0	0	0	0.0505038	0.294363	0.0657048	1	0.798962	0.955272	0.972155	0.244592	1
FLYWCH1	0	0	1	0	0	0	17.3392	17.3392	0	0.215643	0.0545438	0.0657749	1	0.798962	0.955272	0.972155	0.244782	1
SP3	0	0	1	0	0	0	24.5803	24.5803	0	0.330343	0.0368966	0.0659612	1	0.798962	0.955272	0.972155	0.245289	1
FREM2	2	16	0	0	0	2.29297	0	0	0	0.0427468	0.3604	0.0659863	1	0.798962	0.955272	0.972155	0.245358	1
FERMT3	1	2	0	1	0	3.43644	18.5407	18.5407	0	0.171211	0.05013	0.0659984	1	0.798962	0.955272	0.972155	0.24539	1
RYR2	12	25	0	0	0	1.21094	0	0	0	0.529589	0.035929	0.0660972	1	0.798962	0.955272	0.972155	0.245659	1
FHAD1	1	1	1	1	0	0.530845	8.44221	8.44221	0	0.5184	0.0311947	0.0661561	1	0.798962	0.955272	0.972155	0.245819	1
ACOX1	0	3	0	0	0	6.4325	0	0	0	0.0213559	0.758613	0.066362	1	0.798962	0.955272	0.972155	0.246378	1
MTSS1L	0	0	0	1	0	0	17.3163	17.3163	0	0.217773	0.0546246	0.0663901	1	0.798962	0.955272	0.972155	0.246454	1
CTNNA2	0	7	1	0	0	3.27844	4.57906	4.57906	0	0.0318083	0.237586	0.0664628	1	0.798962	0.955272	0.972155	0.246651	1
ZUFSP	0	1	0	1	0	3.35846	28.4794	28.4794	0	0.329604	0.031291	0.0665067	1	0.798962	0.955272	0.972155	0.24677	1
DUSP13	0	3	0	0	0	6.44545	0	0	0	0.0212394	0.77402	0.0665843	1	0.798962	0.955272	0.972155	0.24698	1
OR4C46	1	1	1	0	0	1.19847	42.1041	42.1041	0	0.867816	0.0200262	0.0667689	1	0.912632	0.955272	0.972155	0.24748	1
WDR61	0	0	1	0	0	0	32.0935	32.0935	0	0.490096	0.0273778	0.0668193	1	0.798962	0.955272	0.972155	0.247617	1
ZNF649	0	2	1	0	0	3.24362	20.5081	20.5081	0	0.193055	0.0451945	0.0669161	1	0.798962	0.955272	0.972155	0.247878	1
C16orf96	0	0	1	0	0	0	7.33284	7.33284	0	0.0893863	0.14229	0.0669292	1	0.798962	0.955272	0.972155	0.247914	1
KIAA1147	0	3	0	0	0	6.43324	0	0	0	0.0213493	0.777225	0.0669926	1	0.798962	0.955272	0.972155	0.248085	1
NOL7	1	2	0	0	0	10.3258	0	0	0	0.0208181	0.818963	0.0669941	1	0.798962	0.955272	0.972155	0.248089	1
CENPL	2	0	0	1	0	0	27.8229	27.8229	0	0.400747	0.0315798	0.0670363	1	0.798962	0.955272	0.972155	0.248203	1
CYP7A1	0	0	1	0	0	0	16.4326	16.4326	0	0.207826	0.0579248	0.0671073	1	0.798962	0.955272	0.972155	0.248395	1
FAM83H	2	2	0	0	1	0.656694	0	0	11.0172	0.575732	0.666446	0.785568	0.085459	0.798962	0.955272	0.972155	0.248467	1
COG4	1	2	0	1	0	3.57965	17.2152	17.2152	0	0.159282	0.0544755	0.0671358	1	0.798962	0.955272	0.972155	0.248472	1
SLC27A2	0	0	0	1	0	0	17.9452	17.9452	0	0.230105	0.0524849	0.0671446	1	0.798962	0.955272	0.972155	0.248496	1
RABL6	2	0	0	1	0	0	17.9519	17.9519	0	0.22784	0.0516005	0.0672109	1	0.798962	0.955272	0.972155	0.248675	1
LRRC43	0	0	0	1	0	0	16.3654	16.3654	0	0.208364	0.0581915	0.06751	1	0.798962	0.955272	0.972155	0.249482	1
RNF170	0	2	0	0	0	10.4288	0	0	0	0.0210162	0.827669	0.0677034	1	0.798962	0.955272	0.972155	0.250003	1
PHB2	0	0	1	0	0	0	32.3985	32.3985	0	0.508735	0.0270898	0.0677299	1	0.798962	0.955272	0.972155	0.250074	1
AGPAT3	0	1	0	1	0	2.89447	30.6364	30.6364	0	0.384035	0.0288375	0.0678434	1	0.798962	0.955272	0.972155	0.25038	1
AKTIP	0	0	1	0	0	0	31.6755	31.6755	0	0.493558	0.0277819	0.0679633	1	0.798962	0.955272	0.972155	0.250702	1
EFCAB14	0	1	0	1	0	3.1135	29.2041	29.2041	0	0.356429	0.0304237	0.0680382	1	0.798962	0.955272	0.972155	0.250904	1
DCTN2	0	1	0	1	0	3.51333	26.9685	26.9685	0	0.314493	0.033259	0.0680702	1	0.798962	0.955272	0.972155	0.250989	1
NCKIPSD	1	0	1	0	0	0	20.4878	20.4878	0	0.274188	0.044822	0.0683003	1	0.798962	0.955272	0.972155	0.251608	1
ZNF445	1	0	1	0	0	0	11.075	11.075	0	0.136475	0.0892459	0.0683802	1	0.798962	0.955272	0.972155	0.251822	1
ZNF500	0	3	0	0	0	6.40757	0	0	0	0.0215827	0.804014	0.0684811	1	0.798962	0.955272	0.972155	0.252092	1
FHOD3	2	0	0	0	0	0	0	0	0	0.025951	0.465702	0.0685203	1	0.798962	0.955272	0.972155	0.252198	1
FXYD6	0	0	0	1	0	0	34.002	34.002	0	0.56487	0.0256663	0.0686537	1	0.798962	0.955272	0.972155	0.252555	1
SCARF2	0	1	0	0	1	1.12482	0	0	13.2262	0.91387	0.780613	0.955792	0.0718941	0.943115	0.955272	0.974819	0.252721	1
EVL	0	0	0	1	0	0	29.3805	29.3805	0	0.448977	0.0302195	0.0688369	1	0.798962	0.955272	0.972155	0.253045	1
OR51S1	0	4	0	0	0	4.97629	0	0	0	0.0219831	0.788619	0.0689219	1	0.798962	0.955272	0.972155	0.253273	1
NHSL2	2	2	0	0	1	0.909267	0	0	12.2325	0.902483	0.638997	0.890778	0.0774227	0.934773	0.955272	0.972155	0.253392	1
ZNF546	0	0	1	0	0	0	16.5882	16.5882	0	0.217615	0.057317	0.0690844	1	0.798962	0.955272	0.972155	0.253707	1
BPIFA1	0	3	0	0	0	6.27792	0	0	0	0.0228141	0.731438	0.0691931	1	0.798962	0.955272	0.972155	0.253998	1
GPR133	3	0	0	0	0	0	0	0	0	0.0273645	0.437412	0.0692948	1	0.798962	0.955272	0.972155	0.254269	1
RAB3C	0	0	0	1	0	0	25.9497	25.9497	0	0.381963	0.0347238	0.0695321	1	0.798962	0.955272	0.972155	0.254902	1
MFSD7	1	4	0	0	0	4.80521	0	0	0	0.0229501	0.739655	0.0698206	1	0.798962	0.955272	0.972155	0.255671	1
LDHD	0	0	1	0	0	0	14.5688	14.5688	0	0.190483	0.0662821	0.0698457	1	0.798962	0.955272	0.972155	0.255738	1
ERCC4	0	0	0	1	0	0	18.4526	18.4526	0	0.249718	0.0508709	0.0698465	1	0.798962	0.955272	0.972155	0.25574	1
ANKRD31	2	2	0	0	1	0.723068	0	0	9.6907	0.669042	0.483413	0.725179	0.0963777	0.809369	0.955272	0.972155	0.255858	1
NRXN2	2	0	0	0	0	0	0	0	0	0.0242158	0.569954	0.069917	1	0.798962	0.955272	0.972155	0.255927	1
TNFRSF17	1	2	0	0	0	10.1594	0	0	0	0.021513	0.874086	0.0701029	1	0.798962	0.955272	0.972155	0.256422	1
RP11-178C3.1	0	1	0	0	0	40.1037	0	0	0	0.0213472	0.905337	0.070144	1	0.798962	0.955272	0.972155	0.256531	1
RGS16	0	2	0	0	0	10.2634	0	0	0	0.0217046	0.852143	0.0701892	1	0.798962	0.955272	0.972155	0.256651	1
MYH11	1	0	0	0	0	0	0	0	0	0.0273529	0.436547	0.070215	1	0.798962	0.955272	0.972155	0.25672	1
VRTN	3	0	0	0	0	0	0	0	0	0.0233556	0.637926	0.0702255	1	0.798962	0.955272	0.972155	0.256748	1
MYB	1	2	1	0	0	3.68366	15.7413	15.7413	0	0.151358	0.0602223	0.0702625	1	0.798962	0.955272	0.972155	0.256846	1
BARX2	0	0	0	1	0	0	17.5942	17.5942	0	0.238279	0.0536591	0.0703624	1	0.798962	0.955272	0.972155	0.257111	1
CMSS1	0	0	1	0	0	0	31.0132	31.0132	0	0.505719	0.028446	0.0703954	1	0.798962	0.955272	0.972155	0.257199	1
ZNF284	0	3	0	0	0	6.31132	0	0	0	0.0224883	0.787189	0.0704371	1	0.798962	0.955272	0.972155	0.257309	1
UGT1A6	0	0	1	0	0	0	13.9494	13.9494	0	0.183829	0.0695838	0.0705835	1	0.798962	0.955272	0.972155	0.257697	1
RAD21	0	0	0	1	0	0	25.1252	25.1252	0	0.373674	0.0360018	0.0706169	1	0.798962	0.955272	0.972155	0.257786	1
KNTC1	4	2	0	0	1	0.844955	0	0	9.23126	0.823578	0.409798	0.7005	0.100839	0.885585	0.955272	0.972155	0.257842	1
HSDL2	0	0	1	0	0	0	26.9796	26.9796	0	0.413384	0.0332436	0.0707338	1	0.798962	0.955272	0.972155	0.258096	1
GDPD1	0	0	0	1	0	0	31.1942	31.1942	0	0.516042	0.0282616	0.070852	1	0.798962	0.955272	0.972155	0.258409	1
CACNB1	0	0	0	1	0	0	23.8383	23.8383	0	0.350144	0.0381848	0.0708794	1	0.798962	0.955272	0.972155	0.258481	1
NBAS	1	3	0	0	1	1.42183	0	0	8.6754	0.614736	0.472843	0.664543	0.106822	0.799326	0.955272	0.972155	0.258768	1
ZNF585A	0	0	0	1	0	0	13.6378	13.6378	0	0.180701	0.0713649	0.0710423	1	0.798962	0.955272	0.972155	0.258912	1
RANBP10	0	3	0	0	0	6.25588	0	0	0	0.0230326	0.766999	0.0711975	1	0.798962	0.955272	0.972155	0.259323	1
PRPF19	0	0	0	1	0	0	26.3086	26.3086	0	0.403397	0.0341939	0.0712674	1	0.798962	0.955272	0.972155	0.259507	1
ZNF827	0	0	1	0	0	0	14.6827	14.6827	0	0.197069	0.0657069	0.0713394	1	0.798962	0.955272	0.972155	0.259697	1
SPRR1A	0	2	0	0	0	10.1784	0	0	0	0.0220713	0.862673	0.071437	1	0.798962	0.955272	0.972155	0.259955	1
ADCY7	0	3	1	0	0	3.24974	13.8372	13.8372	0	0.12144	0.0702156	0.0715412	1	0.798962	0.955272	0.972155	0.26023	1
AP1AR	0	0	1	0	0	0	31.0181	31.0181	0	0.520919	0.028441	0.0716369	1	0.798962	0.955272	0.972155	0.260482	1
DHRS4L2	0	2	0	0	0	10.1491	0	0	0	0.0222	0.860902	0.071764	1	0.798962	0.955272	0.972155	0.260817	1
TSPAN18	0	0	0	1	0	0	26.0618	26.0618	0	0.402768	0.0345567	0.0718377	1	0.798962	0.955272	0.972155	0.261011	1
KIRREL3	2	0	0	1	0	0	8.21179	8.21179	0	0.104903	0.123669	0.0719495	1	0.798962	0.955272	0.972155	0.261305	1
RAB25	1	0	1	0	0	0	27.2806	27.2806	0	0.434108	0.032523	0.0721306	1	0.798962	0.955272	0.972155	0.261782	1
KCNMA1	0	7	0	0	0	3.27556	0	0	0	0.031929	0.516203	0.0721649	1	0.798962	0.955272	0.972155	0.261872	1
ELMO1	1	4	0	0	0	4.62134	0	0	0	0.0260794	0.635853	0.0721862	1	0.798962	0.955272	0.972155	0.261928	1
CCDC84	0	0	0	1	0	0	30.0105	30.0105	0	0.500426	0.0295109	0.0722007	1	0.798962	0.955272	0.972155	0.261966	1
ELP6	0	2	0	0	0	10.1062	0	0	0	0.0223901	0.858059	0.0722396	1	0.798962	0.955272	0.972155	0.262068	1
KLK12	0	2	0	1	0	3.04091	20.4693	20.4693	0	0.215595	0.0452905	0.0722647	1	0.798962	0.955272	0.972155	0.262134	1
HIST1H2BF	0	2	0	0	0	10.1944	0	0	0	0.022002	0.93208	0.0722665	1	0.798962	0.95553	0.972155	0.262139	1
OR8H2	0	4	0	0	0	4.93248	0	0	0	0.0226295	0.841332	0.0723031	1	0.798962	0.955272	0.972155	0.262235	1
TRIM43	0	2	0	0	0	10.0912	0	0	0	0.0224574	0.852515	0.072311	1	0.798962	0.955272	0.972155	0.262256	1
LAMB4	0	7	1	0	0	3.23645	4.28975	4.28975	0	0.0336177	0.254749	0.0724913	1	0.798962	0.955272	0.972155	0.262729	1
POLR3D	0	0	1	0	0	0	27.9626	27.9626	0	0.451956	0.0319387	0.0725005	1	0.798962	0.955272	0.972155	0.262753	1
SLC22A1	1	0	1	0	0	0	12.859	12.859	0	0.171783	0.0755264	0.0725139	1	0.798962	0.955272	0.972155	0.262789	1
GPATCH2	0	0	1	0	0	0	26.0377	26.0377	0	0.408603	0.0345925	0.0726107	1	0.798962	0.955272	0.972155	0.263043	1
EVPL	3	5	0	0	1	1.43591	0	0	7.90801	0.519923	0.492728	0.624886	0.11635	0.798962	0.955272	0.972155	0.263291	1
TP73	1	0	0	1	0	0	8.77834	8.77834	0	0.115362	0.115612	0.0728618	1	0.798962	0.955272	0.972155	0.263701	1
IPP	1	3	0	0	0	6.06431	0	0	0	0.0238209	0.752461	0.0728956	1	0.798962	0.955272	0.972155	0.263789	1
TOP2A	2	5	0	0	0	3.78976	0	0	0	0.0292555	0.553827	0.0730899	1	0.798962	0.955272	0.972155	0.264298	1
DOCK1	1	0	0	0	0	0	0	0	0	0.0307478	0.385885	0.0733046	1	0.798962	0.955272	0.972155	0.264859	1
FASTKD3	0	1	0	1	0	2.40256	31.3283	31.3283	0	0.462839	0.0281263	0.0733722	1	0.798962	0.955272	0.972155	0.265036	1
ZNF300	0	0	1	0	0	0	14.1214	14.1214	0	0.195822	0.0686367	0.0735834	1	0.798962	0.955272	0.972155	0.265587	1
MRPL3	0	0	1	0	0	0	27.5544	27.5544	0	0.453323	0.0324686	0.0736754	1	0.798962	0.955272	0.972155	0.265827	1
NEB	1	15	0	0	0	1.97356	0	0	0	0.114602	0.181365	0.0737323	1	0.798962	0.955272	0.972155	0.265975	1
ADAM8	0	2	1	0	0	3.26548	18.3015	18.3015	0	0.190829	0.0513416	0.0738133	1	0.798962	0.955272	0.972155	0.266187	1
AFMID	0	0	1	0	0	0	28.4398	28.4398	0	0.478478	0.0313398	0.0739634	1	0.798962	0.955272	0.972155	0.266578	1
ARMCX5	0	3	0	0	0	6.21339	0	0	0	0.0234615	0.817537	0.0740568	1	0.798962	0.955272	0.972155	0.266821	1
APBB3	0	0	0	1	0	0	25.3839	25.3839	0	0.406258	0.0355913	0.0741097	1	0.798962	0.955272	0.972155	0.266959	1
NOP58	0	0	0	1	0	0	27.0437	27.0437	0	0.445051	0.0331554	0.07412	1	0.798962	0.955272	0.972155	0.266986	1
PLA2G4E	3	0	1	0	0	0	4.24507	4.24507	0	0.0575707	0.253227	0.0744108	1	0.798962	0.955272	0.972155	0.267741	1
ABCA12	2	4	2	1	0	0.835286	5.41601	5.41601	0	0.763246	0.0310688	0.0745098	1	0.850022	0.955272	0.972155	0.267999	1
KIAA0195	1	1	0	0	1	0.772387	0	0	10.7421	0.801664	0.606199	0.851941	0.0875158	0.872155	0.955272	0.972155	0.268125	1
COL15A1	2	3	0	2	0	1.51776	9.43189	9.43189	0	0.547568	0.0244224	0.0747233	1	0.798962	0.955272	0.972155	0.268553	1
PDHA1	0	2	0	1	0	3.6352	15.6447	15.6447	0	0.15819	0.0612011	0.0747295	1	0.798962	0.955272	0.972155	0.268569	1
PATL1	0	2	1	0	0	3.9068	14.1063	14.1063	0	0.139119	0.0687187	0.0747997	1	0.798962	0.955272	0.972155	0.268751	1
PKD1L1	1	3	0	1	1	0.753755	2.42633	2.42633	8.03888	0.671768	0.456058	0.654348	0.114607	0.810176	0.955272	0.972155	0.269251	1
DDX6	0	0	0	1	0	0	26.4436	26.4436	0	0.438805	0.0339987	0.0750356	1	0.798962	0.955272	0.972155	0.269362	1
CLRN1	1	0	1	0	0	0	19.838	19.838	0	0.299565	0.0464706	0.0753082	1	0.798962	0.955272	0.972155	0.270068	1
TNKS1BP1	1	3	0	0	1	1.66888	0	0	8.36285	0.469867	0.641402	0.681498	0.110508	0.798962	0.955272	0.972155	0.270074	1
LRRC45	0	0	1	0	0	0	21.7685	21.7685	0	0.338747	0.0422737	0.0754477	1	0.798962	0.955272	0.972155	0.270428	1
MS4A5	0	2	0	0	0	9.8063	0	0	0	0.0237889	0.832757	0.0755425	1	0.798962	0.955272	0.972155	0.270673	1
NCLN	0	0	1	0	0	0	20.7972	20.7972	0	0.320186	0.0444914	0.0755757	1	0.798962	0.955272	0.972155	0.270759	1
USE1	0	2	0	0	0	9.78757	0	0	0	0.0238804	0.826381	0.0756269	1	0.798962	0.955272	0.972155	0.270891	1
CT55	0	0	1	0	0	0	20.3854	20.3854	0	0.312492	0.0454993	0.0756324	1	0.798962	0.955272	0.972155	0.270906	1
KLHL38	0	3	1	0	0	2.67042	18.3555	18.3555	0	0.189255	0.0511724	0.0756524	1	0.798962	0.955272	0.972155	0.270957	1
GUCY2F	0	2	2	0	0	0.992405	9.66593	9.66593	0	0.992443	0.0244878	0.0759132	1	0.995465	0.955272	0.972155	0.27163	1
BRWD3	0	1	0	0	1	0.841677	0	0	10.5773	0.869527	0.588423	0.855005	0.0887955	0.913494	0.955272	0.972155	0.271649	1
ARFGEF2	1	1	0	0	1	0.72553	0	0	10.0042	0.753093	0.564617	0.81162	0.0935533	0.843906	0.955272	0.972155	0.271673	1
ZNF813	0	4	0	0	0	4.77512	0	0	0	0.0251536	0.756989	0.0761865	1	0.798962	0.955272	0.972155	0.272334	1
KIAA1257	0	1	0	1	0	2.73626	28.0501	28.0501	0	0.406532	0.0318273	0.0762041	1	0.798962	0.955272	0.972155	0.272379	1
FAM71B	2	3	1	0	0	2.6523	16.8076	16.8076	0	0.182057	0.0555555	0.0762594	1	0.798962	0.955272	0.972155	0.272522	1
FAM19A1	0	1	1	0	0	3.06981	26.1415	26.1415	0	0.361639	0.0344387	0.0762803	1	0.798962	0.955272	0.972155	0.272576	1
C6orf226	0	2	0	0	0	9.86607	0	0	0	0.0235001	0.912221	0.0762887	1	0.798962	0.955272	0.972155	0.272597	1
KLHL35	0	1	0	1	0	1.21127	37.0042	37.0042	0	0.861364	0.023352	0.076346	1	0.908577	0.955272	0.972155	0.272744	1
CREB3L1	0	2	0	1	0	3.19409	18.1512	18.1512	0	0.198237	0.0518181	0.076356	1	0.798962	0.955272	0.972155	0.27277	1
RRBP1	0	1	0	0	1	0.769673	0	0	10.6171	0.800863	0.626214	0.864017	0.0884827	0.871816	0.955272	0.972155	0.273014	1
NRDE2	0	4	0	0	0	4.68484	0	0	0	0.0267586	0.683208	0.0764519	1	0.798962	0.955272	0.972155	0.273017	1
CDC25C	1	3	0	0	0	5.92636	0	0	0	0.0253533	0.741657	0.0764883	1	0.798962	0.955272	0.972155	0.27311	1
SNX9	0	2	0	1	0	4.0835	12.863	12.863	0	0.128452	0.076188	0.0766306	1	0.798962	0.955272	0.972155	0.273476	1
RETSAT	0	0	0	1	0	0	21.6189	21.6189	0	0.343256	0.0426015	0.0766816	1	0.798962	0.955272	0.972155	0.273607	1
ZFYVE26	1	1	0	0	1	0.44102	0	0	6.86938	0.39304	0.520656	0.579597	0.132319	0.798962	0.955272	0.972155	0.273633	1
UGT2A1	0	4	1	0	0	3.23695	9.53746	9.53746	0	0.0830895	0.106353	0.0767686	1	0.798962	0.955272	0.972155	0.273831	1
OR5T2	1	4	0	0	0	4.71945	0	0	0	0.0243486	0.828891	0.0767835	1	0.798962	0.955272	0.972155	0.273869	1
SNUPN	0	0	0	1	0	0	27.4207	27.4207	0	0.480857	0.0326458	0.0768392	1	0.798962	0.955272	0.972155	0.274012	1
C10orf67	0	0	1	0	0	0	27.9485	27.9485	0	0.495386	0.0319567	0.0768424	1	0.798962	0.955272	0.972155	0.27402	1
RPS6KL1	1	0	1	0	0	0	15.3209	15.3209	0	0.225232	0.0620766	0.0769608	1	0.798962	0.955272	0.972155	0.274324	1
TRPC5	0	5	1	0	0	3.17702	7.53708	7.53708	0	0.0630844	0.138044	0.0771764	1	0.798962	0.955272	0.972155	0.274876	1
LGALS4	0	0	1	0	0	0	22.8373	22.8373	0	0.373021	0.0400641	0.0772632	1	0.798962	0.955272	0.972155	0.275099	1
TBX2	2	1	0	0	1	0.994949	0	0	11.6587	0.996171	0.761199	0.95487	0.08102	0.997362	0.955272	0.974397	0.275355	1
SLFN12L	1	2	1	0	0	3.21225	17.0067	17.0067	0	0.192639	0.0552246	0.0776905	1	0.798962	0.955272	0.972155	0.276191	1
MUC16	19	41	0	0	1	0.974563	0	0	1.21297	0.918489	0.0529173	0.150947	0.514705	0.945892	0.955272	0.972155	0.276198	1
VTA1	0	2	0	0	0	9.63681	0	0	0	0.0246366	0.827634	0.0777339	1	0.798962	0.955272	0.972155	0.276302	1
NAPSA	0	3	0	0	0	6.03881	0	0	0	0.0253379	0.777951	0.0777794	1	0.798962	0.955272	0.972155	0.276419	1
ZBTB34	0	3	0	0	0	6.09569	0	0	0	0.0247056	0.829683	0.0778179	1	0.798962	0.955272	0.972155	0.276517	1
COL3A1	2	6	1	1	0	2.38174	5.66129	5.66129	0	0.115955	0.066841	0.0780287	1	0.798962	0.955272	0.972155	0.277055	1
RGL2	2	0	0	1	0	0	17.23	17.23	0	0.262981	0.0540306	0.078101	1	0.798962	0.955272	0.972155	0.277239	1
PHYHD1	0	0	0	1	0	0	25.0232	25.0232	0	0.432489	0.0361661	0.0783571	1	0.798962	0.955272	0.972155	0.277892	1
ANKRD36C	2	4	0	0	0	4.35895	0	0	0	0.0298408	0.594438	0.0783617	1	0.798962	0.955272	0.972155	0.277904	1
PPT1	0	2	0	0	0	9.54331	0	0	0	0.0251232	0.804856	0.0783872	1	0.798962	0.955272	0.972155	0.277968	1
PIK3CD	1	2	0	0	1	1.85342	0	0	8.15216	0.465293	0.670306	0.692988	0.113139	0.798962	0.955272	0.972155	0.278012	1
TTC4	1	0	1	0	0	0	25.3186	25.3186	0	0.442135	0.0353575	0.0784051	1	0.798962	0.955272	0.972155	0.278014	1
GPR97	0	0	1	0	0	0	16.0539	16.0539	0	0.245038	0.0594571	0.0784215	1	0.798962	0.955272	0.972155	0.278056	1
ASB16	0	3	0	0	0	6.02924	0	0	0	0.0254464	0.789531	0.0785041	1	0.798962	0.955272	0.972155	0.278266	1
VSTM2A	1	3	0	0	0	5.86404	0	0	0	0.026088	0.747086	0.0786446	1	0.798962	0.955272	0.972155	0.278623	1
OR5M9	1	2	1	0	0	1.6616	31.6538	31.6538	0	0.543323	0.0275392	0.0786907	1	0.798962	0.955272	0.972155	0.278741	1
NTNG1	1	0	1	0	0	0	9.582	9.582	0	0.138054	0.104882	0.0787417	1	0.798962	0.955272	0.972155	0.27887	1
SH2B1	1	2	1	0	0	2.60445	21.562	21.562	0	0.274528	0.0423273	0.0787825	1	0.798962	0.955272	0.972155	0.278974	1
GFRA3	1	0	0	1	0	0	15.4362	15.4362	0	0.235041	0.0615576	0.0790658	1	0.798962	0.955272	0.972155	0.279693	1
SLC7A9	0	4	0	0	0	4.66954	0	0	0	0.0270428	0.717248	0.0791144	1	0.798962	0.955272	0.972155	0.279817	1
TBRG4	1	3	0	0	0	5.85463	0	0	0	0.0262013	0.751922	0.07915	1	0.798962	0.955272	0.972155	0.279907	1
SETD5	0	1	0	0	1	0.952504	0	0	10.6659	0.96357	0.648674	0.90098	0.0881026	0.975535	0.955272	0.972155	0.280487	1
LRRC47	0	3	0	0	0	6.03716	0	0	0	0.0253566	0.831462	0.0796441	1	0.798962	0.955272	0.972155	0.281159	1
KRT35	0	2	0	1	0	2.80447	20.2803	20.2803	0	0.246988	0.0457635	0.0797266	1	0.798962	0.955272	0.972155	0.281367	1
SLC25A26	0	0	1	0	0	0	26.0944	26.0944	0	0.473155	0.0345084	0.0797703	1	0.798962	0.955272	0.972155	0.281478	1
GATAD2B	0	3	0	0	0	5.94111	0	0	0	0.0264744	0.753824	0.0797746	1	0.798962	0.955272	0.972155	0.281489	1
FAM136A	0	2	0	0	0	9.58035	0	0	0	0.0249288	0.882612	0.0798078	1	0.798962	0.955272	0.972155	0.281573	1
TRIM48	0	0	1	0	0	0	25.4661	25.4661	0	0.456439	0.0354627	0.0798083	1	0.798962	0.955272	0.972155	0.281574	1
IL27RA	0	0	0	1	0	0	22.9074	22.9074	0	0.392814	0.0399269	0.0798756	1	0.798962	0.955272	0.972155	0.281744	1
CCDC178	2	6	0	0	0	3.24899	0	0	0	0.0363402	0.488684	0.0800385	1	0.798962	0.955272	0.972155	0.282156	1
SPAG1	1	0	1	0	0	0	11.5145	11.5145	0	0.171359	0.0854508	0.0800895	1	0.798962	0.955272	0.972155	0.282284	1
HMHA1	0	2	0	1	0	2.85671	19.7219	19.7219	0	0.239512	0.0472175	0.0802181	1	0.798962	0.955272	0.972155	0.282609	1
CCT2	0	0	0	1	0	0	22.4438	22.4438	0	0.384337	0.0408516	0.08022	1	0.798962	0.955272	0.972155	0.282614	1
WDR37	0	3	0	0	0	5.92964	0	0	0	0.0266121	0.75613	0.0802358	1	0.798962	0.955272	0.972155	0.282654	1
SLC35E3	0	2	0	0	0	9.47053	0	0	0	0.0255119	0.831787	0.080236	1	0.798962	0.955272	0.972155	0.282654	1
DMTF1	0	3	0	0	0	5.8508	0	0	0	0.027585	0.711742	0.0805653	1	0.798962	0.955272	0.972155	0.283484	1
AMY2A	0	0	0	1	0	0	24.6428	24.6428	0	0.441262	0.0367918	0.0805706	1	0.798962	0.955272	0.972155	0.283497	1
LRRC2	1	0	0	1	0	0	20.7962	20.7962	0	0.349368	0.0440778	0.0805887	1	0.798962	0.955272	0.972155	0.283543	1
CD3D	0	0	1	0	0	0	27.5072	27.5072	0	0.522933	0.0325309	0.0805951	1	0.798962	0.955272	0.972155	0.283559	1
ERCC5	1	0	1	0	0	0	14.3591	14.3591	0	0.2213	0.066752	0.0806051	1	0.798962	0.955272	0.972155	0.283584	1
KLHL31	0	1	1	0	0	1.51878	33.8462	33.8462	0	0.711191	0.0257983	0.0806329	1	0.822409	0.955272	0.972155	0.283654	1
EIF3D	0	0	0	1	0	0	19.9331	19.9331	0	0.331348	0.0466574	0.0807033	1	0.798962	0.955272	0.972155	0.283832	1
GSTA1	0	0	0	1	0	0	20.3369	20.3369	0	0.340606	0.0456209	0.0808036	1	0.798962	0.955272	0.972155	0.284084	1
BTBD8	0	1	1	0	0	2.58907	27.163	27.163	0	0.429734	0.0329926	0.0809652	1	0.798962	0.955272	0.972155	0.28449	1
LAP3	0	1	1	0	0	2.52133	27.4381	27.4381	0	0.441243	0.0326226	0.0813081	1	0.798962	0.955272	0.972155	0.285352	1
POLE	1	3	0	0	1	1.42247	0	0	7.99278	0.614296	0.524633	0.705864	0.115215	0.799326	0.955272	0.972155	0.285396	1
MEOX2	0	3	0	0	0	5.93645	0	0	0	0.0265302	0.793823	0.0815523	1	0.798962	0.955272	0.972155	0.285964	1
TEX2	0	0	1	0	0	0	11.426	11.426	0	0.175478	0.0869656	0.0815575	1	0.798962	0.955272	0.972155	0.285977	1
HSP90B1	0	3	0	0	0	5.85053	0	0	0	0.0275883	0.730911	0.0815694	1	0.798962	0.955272	0.972155	0.286007	1
HECTD3	0	0	0	1	0	0	13.2692	13.2692	0	0.207038	0.0735852	0.0816383	1	0.798962	0.955272	0.972155	0.286179	1
CPM	0	0	0	1	0	0	19.2904	19.2904	0	0.322757	0.0484022	0.0816398	1	0.798962	0.955272	0.972155	0.286183	1
PHF8	0	4	0	0	0	4.56084	0	0	0	0.0291736	0.676524	0.0819569	1	0.798962	0.955272	0.972155	0.286977	1
LGI1	0	0	1	0	0	0	11.5463	11.5463	0	0.179123	0.0859552	0.0821983	1	0.798962	0.955272	0.972155	0.287581	1
B4GALNT3	0	6	0	0	0	3.45145	0	0	0	0.0341747	0.561077	0.0822792	1	0.798962	0.955272	0.972155	0.287783	1
PPM1D	0	1	1	0	0	2.44267	27.4878	27.4878	0	0.455333	0.0325566	0.0824885	1	0.798962	0.955272	0.972155	0.288305	1
HDHD2	0	2	0	0	0	9.34609	0	0	0	0.026197	0.850114	0.0825841	1	0.798962	0.955272	0.972155	0.288544	1
SCUBE2	0	0	0	1	0	0	6.10555	6.10555	0	0.0949264	0.173982	0.082786	1	0.798962	0.955272	0.972155	0.289047	1
ARFGEF1	1	5	0	0	0	3.72145	0	0	0	0.0335126	0.566225	0.0828319	1	0.798962	0.955272	0.972155	0.289161	1
TXNDC2	1	2	1	0	0	2.12908	24.9877	24.9877	0	0.378177	0.0358823	0.0828399	1	0.798962	0.955272	0.972155	0.289181	1
EPC1	0	3	0	0	0	5.77971	0	0	0	0.0285025	0.711491	0.0828626	1	0.798962	0.955272	0.972155	0.289238	1
PTPRJ	1	5	0	0	0	3.80373	0	0	0	0.0309385	0.631273	0.0828683	1	0.798962	0.955272	0.972155	0.289252	1
SSRP1	1	0	0	1	0	0	16.9699	16.9699	0	0.279883	0.0553588	0.0828892	1	0.798962	0.955272	0.972155	0.289304	1
DAZAP1	0	0	1	0	0	0	23.462	23.462	0	0.429134	0.0388714	0.0829004	1	0.798962	0.955272	0.972155	0.289332	1
SEC24C	1	0	0	1	0	0	12.8541	12.8541	0	0.201962	0.0755587	0.0829308	1	0.798962	0.955272	0.972155	0.289408	1
NRG4	1	2	0	0	0	9.1497	0	0	0	0.0265579	0.82573	0.0829647	1	0.798962	0.955272	0.972155	0.289492	1
MND1	1	0	0	1	0	0	27.5208	27.5208	0	0.555876	0.0322055	0.0830124	1	0.798962	0.955272	0.972155	0.289611	1
HDAC6	0	0	0	1	0	0	8.94298	8.94298	0	0.138521	0.114235	0.0830222	1	0.798962	0.955272	0.972155	0.289635	1
YIPF7	0	0	0	1	0	0	18.7815	18.7815	0	0.31982	0.0498739	0.0831592	1	0.798962	0.955272	0.972155	0.289976	1
UHRF1BP1	2	0	1	0	0	0	8.48687	8.48687	0	0.128258	0.119227	0.0831612	1	0.798962	0.955272	0.972155	0.289981	1
C1orf170	2	4	0	0	0	4.46484	0	0	0	0.0275989	0.764759	0.0832663	1	0.798962	0.955272	0.972155	0.290242	1
FCRL3	0	4	0	0	0	4.52159	0	0	0	0.0299935	0.669462	0.0834616	1	0.798962	0.955272	0.972155	0.290728	1
NCAPH2	0	0	1	0	0	0	20.7785	20.7785	0	0.366516	0.0445361	0.083475	1	0.798962	0.955272	0.972155	0.290761	1
ST18	0	4	0	1	0	3.29254	8.23286	8.23286	0	0.079098	0.125207	0.0835927	1	0.798962	0.955272	0.972155	0.291053	1
CCDC39	1	5	0	0	0	3.71527	0	0	0	0.0337161	0.569549	0.0835956	1	0.798962	0.955272	0.972155	0.29106	1
CCDC176	0	0	1	0	0	0	22.7371	22.7371	0	0.417448	0.0402619	0.0838554	1	0.798962	0.955272	0.972155	0.291705	1
DIO1	0	2	0	0	0	9.23807	0	0	0	0.0268138	0.846814	0.0841766	1	0.798962	0.955272	0.972155	0.2925	1
JADE1	0	2	0	1	0	3.08253	17.0802	17.0802	0	0.21067	0.055471	0.0841913	1	0.798962	0.955272	0.972155	0.292536	1
TBC1D2B	0	2	1	0	0	2.89249	18.4267	18.4267	0	0.234579	0.0509508	0.0843029	1	0.798962	0.955272	0.972155	0.292813	1
SREBF2	0	4	0	0	0	4.53321	0	0	0	0.0297479	0.692304	0.0843838	1	0.798962	0.955272	0.972155	0.293013	1
CCDC141	0	0	1	0	0	0	5.85053	5.85053	0	0.0934696	0.182277	0.0846426	1	0.798962	0.955272	0.972155	0.293652	1
MPG	0	2	0	0	0	9.20014	0	0	0	0.0270355	0.846648	0.0847729	1	0.798962	0.955272	0.972155	0.293974	1
HRNR	1	4	1	0	1	0.933368	2.52779	2.52779	7.79976	0.910559	0.437828	0.71992	0.117832	0.940761	0.955272	0.972155	0.294114	1
MORC3	0	3	0	0	0	5.76359	0	0	0	0.028716	0.739957	0.0849035	1	0.798962	0.955272	0.972155	0.294296	1
GPR158	1	8	1	0	0	2.86748	4.14396	4.14396	0	0.0404954	0.26244	0.0849252	1	0.798962	0.955272	0.972155	0.29435	1
RHCG	0	0	0	1	0	0	12.3783	12.3783	0	0.20112	0.0795292	0.0849731	1	0.798962	0.955272	0.972155	0.294468	1
HNRNPUL1	0	0	1	0	0	0	15.5355	15.5355	0	0.261038	0.0616832	0.0850269	1	0.798962	0.955272	0.972155	0.2946	1
SEC16B	2	0	0	0	0	0	0	0	0	0.0348878	0.433607	0.0851115	1	0.798962	0.955272	0.972155	0.294809	1
SPNS3	0	0	1	0	0	0	14.0575	14.0575	0	0.232906	0.0689858	0.0852016	1	0.798962	0.955272	0.972155	0.29503	1
SETMAR	0	3	0	0	0	5.80289	0	0	0	0.028199	0.779143	0.0853707	1	0.798962	0.955272	0.972155	0.295447	1
CYLD	2	0	1	0	0	0	13.3701	13.3701	0	0.218021	0.0717921	0.0854731	1	0.798962	0.955272	0.972155	0.295699	1
WAC	0	0	1	0	0	0	20.7602	20.7602	0	0.378726	0.04458	0.085503	1	0.798962	0.955272	0.972155	0.295772	1
USHBP1	2	0	1	0	0	0	6.5325	6.5325	0	0.101814	0.159246	0.0855448	1	0.798962	0.955272	0.972155	0.295875	1
SLA2	0	2	0	0	0	9.12795	0	0	0	0.0274647	0.840941	0.0857787	1	0.798962	0.955272	0.972155	0.29645	1
GMPPA	1	0	0	1	0	0	16.8011	16.8011	0	0.289575	0.0559827	0.0858601	1	0.798962	0.955272	0.972155	0.29665	1
CACNA1H	3	5	0	0	1	0.911693	0	0	7.71971	0.865953	0.425343	0.723476	0.118953	0.911697	0.955272	0.972155	0.297139	1
ECE1	0	2	0	1	0	3.15257	16.2095	16.2095	0	0.202738	0.0588184	0.0860763	1	0.798962	0.955272	0.972155	0.29718	1
BCL2L11	0	2	0	0	0	9.07474	0	0	0	0.0277875	0.822902	0.0861152	1	0.798962	0.955272	0.972155	0.297276	1
MAPK13	0	0	1	0	0	0	22.6192	22.6192	0	0.432398	0.0404969	0.0862722	1	0.798962	0.955272	0.972155	0.29766	1
CABP2	0	0	0	1	0	0	17.9587	17.9587	0	0.318209	0.0524404	0.0864183	1	0.798962	0.955272	0.972155	0.298018	1
LOXL2	0	4	0	0	0	4.50685	0	0	0	0.0303088	0.702842	0.0864282	1	0.798962	0.955272	0.972155	0.298043	1
ROBO2	2	10	0	1	0	2.7505	2.53039	2.53039	0	0.0305048	0.435588	0.0864797	1	0.798962	0.955272	0.972155	0.298169	1
RP11-934B9.3	0	2	0	0	0	9.13948	0	0	0	0.0273955	0.882169	0.0865823	1	0.798962	0.955272	0.972155	0.29842	1
FSD2	0	0	0	1	0	0	13.403	13.403	0	0.225178	0.0727641	0.0866449	1	0.798962	0.955272	0.972155	0.298573	1
XIRP2	2	3	2	0	0	0.564045	5.79951	5.79951	0	0.37236	0.0638083	0.086664	1	0.798962	0.955272	0.972155	0.29862	1
CNN2	0	2	0	0	0	9.08226	0	0	0	0.0277416	0.846901	0.0866874	1	0.798962	0.955272	0.972155	0.298677	1
RASGEF1C	2	0	1	0	0	0	9.33237	9.33237	0	0.148988	0.107276	0.0867835	1	0.798962	0.955272	0.972155	0.298912	1
PODXL2	0	1	1	0	0	1.84905	29.5013	29.5013	0	0.59504	0.030081	0.0869098	1	0.798962	0.955272	0.972155	0.29922	1
DDIT4L	2	2	0	0	0	8.85607	0	0	0	0.0277188	0.861493	0.0870758	1	0.798962	0.955272	0.972155	0.299626	1
ADAMTS4	1	3	1	0	0	2.75777	14.1822	14.1822	0	0.170984	0.067685	0.0870827	1	0.798962	0.955272	0.972155	0.299643	1
FOXJ2	0	0	0	1	0	0	19.1768	19.1768	0	0.349943	0.0487236	0.0871169	1	0.798962	0.955272	0.972155	0.299726	1
ZBED6	0	1	0	0	1	1.65235	0	0	9.32581	0.659697	0.786056	0.873036	0.0998877	0.806358	0.955272	0.972155	0.299942	1
FBXW10	0	0	0	1	0	0	9.73706	9.73706	0	0.160233	0.103932	0.0872559	1	0.798962	0.955272	0.972155	0.300065	1
VWDE	1	0	0	0	0	0	0	0	0	0.0347211	0.455684	0.0872641	1	0.798962	0.955272	0.972155	0.300085	1
ADAM33	0	0	0	1	0	0	8.27042	8.27042	0	0.135515	0.124578	0.0873037	1	0.798962	0.955272	0.972155	0.300182	1
C11orf65	0	0	1	0	0	0	20.9738	20.9738	0	0.396714	0.0440719	0.0874548	1	0.798962	0.955272	0.972155	0.30055	1
NLRP4	2	7	0	0	0	3.04364	0	0	0	0.0356355	0.571508	0.0875086	1	0.798962	0.955272	0.972155	0.300681	1
ZNF154	0	1	1	0	0	2.14354	27.5505	27.5505	0	0.517285	0.0324737	0.0875202	1	0.798962	0.955272	0.972155	0.300709	1
PIK3C2B	1	1	0	0	1	0.722231	0	0	8.82578	0.749562	0.599569	0.83266	0.105134	0.841451	0.955272	0.972155	0.300761	1
COPS7B	0	2	0	0	0	8.96149	0	0	0	0.0284934	0.810133	0.0875776	1	0.798962	0.955272	0.972155	0.300849	1
SCAMP3	0	2	0	0	0	8.98015	0	0	0	0.0283753	0.821962	0.0876539	1	0.798962	0.955272	0.972155	0.301035	1
SEMA3E	1	0	1	0	0	0	6.00286	6.00286	0	0.0979422	0.175828	0.0877735	1	0.798962	0.955272	0.972155	0.301326	1
HNRNPLL	0	0	0	1	0	0	18.1835	18.1835	0	0.331439	0.0517148	0.0880336	1	0.798962	0.955272	0.972155	0.301958	1
IRS2	4	0	0	0	0	0	0	0	0	0.0292657	0.715977	0.0881227	1	0.798962	0.955272	0.972155	0.302175	1
NKAIN1	0	0	1	0	0	0	22.1871	22.1871	0	0.434296	0.0413814	0.0881245	1	0.798962	0.955272	0.972155	0.302179	1
TESK2	0	0	0	1	0	0	14.6466	14.6466	0	0.255025	0.0658883	0.0881854	1	0.798962	0.955272	0.972155	0.302327	1
EID1	0	2	0	0	0	9.06081	0	0	0	0.027873	0.900188	0.0882277	1	0.798962	0.955272	0.972155	0.30243	1
DNAH17	5	7	2	0	1	0.879243	2.77898	2.77898	4.28652	0.786548	0.23668	0.43959	0.20078	0.863188	0.955272	0.972155	0.30251	1
CST6	0	2	0	0	0	9.01289	0	0	0	0.0281698	0.863777	0.0882741	1	0.798962	0.955272	0.972155	0.302542	1
RELN	10	7	1	0	1	0.637635	0.807846	0.807846	5.98153	0.304249	0.830563	0.588957	0.1499	0.798962	0.955272	0.972155	0.302568	1
DDX31	0	0	1	0	0	0	13.845	13.845	0	0.239432	0.0701714	0.088356	1	0.798962	0.955272	0.972155	0.302741	1
KIAA1958	0	4	0	0	0	4.52241	0	0	0	0.0299761	0.755164	0.0885757	1	0.798962	0.955272	0.972155	0.303274	1
BPIFA3	0	3	0	0	0	5.59685	0	0	0	0.0310534	0.702911	0.0887027	1	0.798962	0.955272	0.972155	0.303582	1
FRYL	0	6	0	1	0	3.17575	4.69777	4.69777	0	0.0472406	0.231151	0.088745	1	0.798962	0.955272	0.972155	0.303684	1
LPL	0	2	1	0	0	3.15938	15.6191	15.6191	0	0.201989	0.0613137	0.0888331	1	0.798962	0.955272	0.972155	0.303898	1
GPBP1	0	1	1	0	0	2.79095	23.59	23.59	0	0.398487	0.0386352	0.088882	1	0.798962	0.955272	0.972155	0.304016	1
OBP2B	0	2	0	0	0	8.92756	0	0	0	0.02871	0.835766	0.0889709	1	0.798962	0.955272	0.972155	0.304231	1
CORO7	0	0	1	0	0	0	15.1861	15.1861	0	0.26939	0.0632742	0.0890221	1	0.798962	0.955272	0.972155	0.304355	1
SIK2	0	0	0	1	0	0	14.49	14.49	0	0.25512	0.066686	0.0890971	1	0.798962	0.955272	0.972155	0.304537	1
KIAA1328	0	0	0	1	0	0	15.9742	15.9742	0	0.286772	0.0597896	0.0891351	1	0.798962	0.955272	0.972155	0.304628	1
CDK17	0	0	1	0	0	0	22.2211	22.2211	0	0.44312	0.0413104	0.089165	1	0.798962	0.955272	0.972155	0.3047	1
UTP20	2	0	0	0	0	0	0	0	0	0.0358319	0.462423	0.0895448	1	0.798962	0.955272	0.972155	0.305618	1
SLC25A19	0	2	0	0	0	8.9413	0	0	0	0.0286219	0.866284	0.0895546	1	0.798962	0.955272	0.972155	0.305641	1
TEX29	0	2	0	0	0	8.88556	0	0	0	0.0289814	0.835236	0.0896791	1	0.798962	0.955272	0.972155	0.305942	1
ABCC1	1	2	0	0	1	1.25584	0	0	8.58173	0.778972	0.597915	0.831298	0.1079	0.858875	0.955272	0.972155	0.305986	1
KLHL2	0	1	1	0	0	2.71956	23.6874	23.6874	0	0.409048	0.0384573	0.0898198	1	0.798962	0.955272	0.972155	0.306281	1
TMEM160	1	2	0	0	0	8.80178	0	0	0	0.028702	0.872023	0.0899439	1	0.798962	0.955272	0.972155	0.30658	1
ZFHX2	1	2	0	0	1	0.66511	0	0	7.777	0.593309	0.595922	0.763131	0.118149	0.798962	0.955272	0.972155	0.307107	1
DAGLA	0	6	0	0	0	3.42313	0	0	0	0.0353067	0.615196	0.0902505	1	0.798962	0.955272	0.972155	0.307318	1
CORO7-PAM16	0	0	1	0	0	0	13.6411	13.6411	0	0.241825	0.0713456	0.0902941	1	0.798962	0.955272	0.972155	0.307423	1
CA11	0	2	0	0	0	8.80508	0	0	0	0.0295121	0.813913	0.0903995	1	0.798962	0.955272	0.972155	0.307676	1
ABCG4	1	3	0	1	0	2.86339	12.7262	12.7262	0	0.157102	0.0764083	0.0904523	1	0.798962	0.955272	0.972155	0.307803	1
SEC23IP	0	0	0	1	0	0	15.1525	15.1525	0	0.274729	0.0634313	0.0905809	1	0.798962	0.955272	0.972155	0.308112	1
RNF144A	0	1	1	0	0	2.88691	22.6221	22.6221	0	0.385056	0.0404911	0.0907195	1	0.798962	0.955272	0.972155	0.308445	1
MSH2	0	2	0	1	0	3.18676	15.0953	15.0953	0	0.199021	0.0637001	0.0907245	1	0.798962	0.955272	0.972155	0.308457	1
GLT8D1	0	2	0	0	0	8.76842	0	0	0	0.0297586	0.805291	0.0907431	1	0.798962	0.955272	0.972155	0.308501	1
SOX9	0	2	1	0	0	2.21027	22.559	22.559	0	0.361705	0.0406181	0.0908064	1	0.798962	0.955272	0.972155	0.308653	1
POU2F1	0	0	0	1	0	0	12.8288	12.8288	0	0.227033	0.0764152	0.0908184	1	0.798962	0.955272	0.972155	0.308682	1
CCT6A	1	1	0	1	0	2.46998	24.1993	24.1993	0	0.448047	0.0371942	0.0909454	1	0.798962	0.955272	0.972155	0.308987	1
DDX21	0	0	0	1	0	0	17.0572	17.0572	0	0.319744	0.0555549	0.0910292	1	0.798962	0.955272	0.972155	0.309187	1
PRKDC	0	5	0	1	1	1.78307	3.29303	3.29303	4.2274	0.337358	0.336397	0.448285	0.203182	0.798962	0.955272	0.972155	0.309318	1
SYNPO	0	2	1	0	0	2.19249	22.6432	22.6432	0	0.366225	0.0404489	0.0911102	1	0.798962	0.955272	0.972155	0.309382	1
ACOT11	0	0	0	1	0	0	8.25776	8.25776	0	0.142178	0.124789	0.0911566	1	0.798962	0.955272	0.972155	0.309493	1
CSGALNACT1	0	3	0	0	0	5.63683	0	0	0	0.030471	0.777685	0.091201	1	0.798962	0.955272	0.972155	0.309599	1
NME2	0	2	0	0	0	8.79321	0	0	0	0.0295916	0.834085	0.0912669	1	0.798962	0.955272	0.972155	0.309757	1
ABTB2	0	4	1	0	0	2.88777	10.3289	10.3289	0	0.114633	0.0973245	0.0912755	1	0.798962	0.955272	0.972155	0.309777	1
SUN3	0	0	1	0	0	0	17.351	17.351	0	0.328063	0.0545022	0.0913065	1	0.798962	0.955272	0.972155	0.309852	1
SLC25A31	0	0	1	0	0	0	14.5966	14.5966	0	0.265486	0.0661411	0.0913123	1	0.798962	0.955272	0.972155	0.309866	1
SLC22A2	2	5	1	0	0	2.8766	6.96407	6.96407	0	0.0774777	0.148409	0.0913562	1	0.798962	0.955272	0.972155	0.309971	1
REC8	1	0	1	0	0	0	17.4864	17.4864	0	0.331341	0.0535298	0.0913755	1	0.798962	0.955272	0.972155	0.310017	1
CEP350	1	1	0	0	1	0.472007	0	0	5.94393	0.437273	0.505369	0.607183	0.150748	0.798962	0.955272	0.972155	0.31039	1
GCLC	0	0	1	0	0	0	17.3943	17.3943	0	0.330391	0.0543502	0.0915701	1	0.798962	0.955272	0.972155	0.310482	1
ISY1-RAB43	0	0	0	1	0	0	23.9193	23.9193	0	0.517585	0.03804	0.0915703	1	0.798962	0.955272	0.972155	0.310483	1
MYO7B	1	6	1	1	0	1.97572	6.84693	6.84693	0	0.221463	0.0471837	0.0915845	1	0.798962	0.955272	0.972155	0.310517	1
SFTPA1	0	1	1	0	0	2.2134	25.8752	25.8752	0	0.501491	0.0348356	0.0916049	1	0.798962	0.955272	0.972155	0.310565	1
PLK2	1	0	0	1	0	0	13.936	13.936	0	0.251247	0.0690252	0.0916409	1	0.798962	0.955272	0.972155	0.310652	1
RECK	0	0	1	0	0	0	13.827	13.827	0	0.250604	0.0702734	0.0917423	1	0.798962	0.955272	0.972155	0.310894	1
ATM	1	3	0	1	1	1.46068	3.98238	3.98238	4.78437	0.588733	0.273776	0.50273	0.182588	0.798962	0.955272	0.972155	0.311014	1
CCDC77	1	0	1	0	0	0	18.1472	18.1472	0	0.350343	0.05135	0.0918496	1	0.798962	0.955272	0.972155	0.31115	1
CIB4	0	1	0	1	0	3.29974	20.4716	20.4716	0	0.335689	0.0452847	0.0919811	1	0.798962	0.955272	0.972155	0.311464	1
GRK5	0	3	0	0	0	5.55328	0	0	0	0.031705	0.732979	0.0920777	1	0.798962	0.955272	0.972155	0.311694	1
FIBIN	0	2	0	0	0	8.82776	0	0	0	0.0293611	0.890813	0.0920904	1	0.798962	0.955272	0.972155	0.311725	1
MLK4	1	0	0	0	0	0	0	0	0	0.0336579	0.557575	0.0921117	1	0.798962	0.955272	0.972155	0.311775	1
SLC6A11	5	0	0	0	0	0	0	0	0	0.0355878	0.515883	0.0922311	1	0.798962	0.955272	0.972155	0.31206	1
SEMA5A	3	8	0	0	0	2.66647	0	0	0	0.0470415	0.443593	0.0923448	1	0.798962	0.955272	0.972155	0.312331	1
COL4A3	0	0	0	0	0	0	0	0	0	0.0371284	0.448587	0.0924305	1	0.798962	0.955272	0.972155	0.312535	1
SGSM1	1	0	0	0	0	0	0	0	0	0.0359553	0.488261	0.0924631	1	0.798962	0.955272	0.972155	0.312613	1
ATP1B1	0	1	1	0	0	2.98304	21.6918	21.6918	0	0.372412	0.0424411	0.0926084	1	0.798962	0.955272	0.972155	0.312959	1
CD5L	0	0	1	0	0	0	14.0152	14.0152	0	0.258458	0.0692188	0.0928416	1	0.798962	0.955272	0.972155	0.313513	1
F8	1	7	1	0	0	2.88122	4.50285	4.50285	0	0.0491554	0.24014	0.0930126	1	0.798962	0.955272	0.972155	0.313919	1
F2	2	0	1	0	0	0	7.61946	7.61946	0	0.130916	0.134368	0.0930543	1	0.798962	0.955272	0.972155	0.314018	1
OR4B1	0	3	0	0	0	5.6635	0	0	0	0.0300903	0.854656	0.0930557	1	0.798962	0.955272	0.972155	0.314022	1
FADS2	1	0	0	1	0	0	17.7291	17.7291	0	0.34603	0.0527091	0.0930607	1	0.798962	0.955272	0.972155	0.314034	1
ROM1	0	2	0	0	0	8.73738	0	0	0	0.0299697	0.862992	0.0930889	1	0.798962	0.955272	0.972155	0.314101	1
TBXA2R	0	3	0	0	0	5.64775	0	0	0	0.0303143	0.838218	0.0931418	1	0.798962	0.955272	0.972155	0.314226	1
