# Supplementary material for: Clonal dynamics of haematopoiesis across the human lifespan
Source: Nature. 2022 Jun 1;606(7913):343–50. doi: 10.1038/s41586-022-04786-y (PMC9177428; doi:10.1038/s41586-022-04786-y)
Supplement: Supplementary file 12 — Variants observed in ZNF318 and HIST2H3D in our dataset. [file 41586_2022_4786_MOESM12_ESM.xlsx]

## Sheet: Supplementary_table_8_ZNF318_HI
Supplementary Table S8. Variants observed in ZNF318 and HIST2H3D in our dataset
PatientID	gene	Aachange	mutation_type
SX001	HIST2H3D	p.Q6K	missense
AX001	HIST2H3D	p.T7I	missense
AX001	HIST2H3D	p.R9C	missense
KX008	HIST2H3D	p.Q20*	truncating
AX001	ZNF318	p.W1959R	missense
KX003	ZNF318	p.S1709N	missense
KX003	ZNF318	p.S744*	truncating
KX003	ZNF318	p.Q768fs*22	nonsense
KX003	ZNF318	p.D278fs*23	nonsense
KX004	ZNF318	p.R931*	truncating
KX004	ZNF318	p.Q779*	truncating
KX004	ZNF318	p.S1914fs*8	nonsense
KX004	ZNF318	p.K597fs*3	nonsense
KX007	ZNF318	p.R638*	truncating
KX007	ZNF318	p.F99fs*41	nonsense
KX008	ZNF318	p.Y276C	missense
