# Supplementary material for: Clonal dynamics of haematopoiesis across the human lifespan
Source: Nature. 2022 Jun 1;606(7913):343–50. doi: 10.1038/s41586-022-04786-y (PMC9177428; doi:10.1038/s41586-022-04786-y)
Supplement: Supplementary file 13 — Variants in ZNF318 and HIST2H3D seen in 534 AML genomes. [file 41586_2022_4786_MOESM13_ESM.xlsx]

## Sheet: vars
Supplementary Table S9. Variants in ZNF318 and HIST2H3D seen in 534 Acute Myeloid Leukaemia genomes.
interp	case	chr	pos	ref	alt	annotation	maf	population	ref_reads	alt_reads	vaf	filter	consequence	category	gene	gene_id	c_syntax	p_syntax
suspect rare inherited	H_KA-595704-1411046_1-lib1	chr6	43369167	G	A	rs1013726358		gnomAD_NFE	30	9	0.3	PASS	missense_variant	MODERATE	ZNF318	ENSG00000171467	ENST00000361428.2:c.199C>T	ENSP00000354964.2:p.Arg67Trp
	H_QP-827494-1108201_2-lib1	chr6	43348402	AG	A				65	27	0.415385	PASS	frameshift_variant	HIGH	ZNF318	ENSG00000171467	ENST00000361428.2:c.2993del	ENSP00000354964.2:p.Pro998LeufsTer31
suspect rare inherited	TWDY-277960-M1516709_1-lib1	chr6	43337205	T	C	rs368872095	0.0001163	EA	56	31	0.553571	PASS	missense_variant	MODERATE	ZNF318	ENSG00000171467	ENST00000361428.2:c.6793A>G	ENSP00000354964.2:p.Thr2265Ala
suspect rare inherited	TWDY-735764-M1516698_1-lib1	chr1	149813450	C	T	rs782290994	0.0001871	gnomAD_OTH	51	20	0.392157	PASS	missense_variant	MODERATE	HIST2H3D	ENSG00000183598	ENST00000331491.1:c.232G>A	ENSP00000333277.1:p.Asp78Asn
suspect rare inherited	TWDY-ChrSeq-0009-BM-lib1	chr6	43369167	G	A	rs1013726358		gnomAD_NFE	32	16	0.5	PASS	missense_variant	MODERATE	ZNF318	ENSG00000171467	ENST00000361428.2:c.199C>T	ENSP00000354964.2:p.Arg67Trp
suspect rare inherited	TWDY-ChrSeq-0035-BM-lib1	chr6	43354771	A	G	rs377680520	0.0001163	EA	46	16	0.347826	PASS	missense_variant	MODERATE	ZNF318	ENSG00000171467	ENST00000361428.2:c.2563T>C	ENSP00000354964.2:p.Ser855Pro
